# Supplementary material for: Indoor levels of volatile organic compounds and formaldehyde from emission sources at elderly care centers in Korea
Source: PLoS One. 2018 Jun 7;13(6):e0197495. doi: 10.1371/journal.pone.0197495 (PMC5991643; doi:10.1371/journal.pone.0197495)
Supplement: S1 Table — (XLS) [file pone.0197495.s001.xls]

## Sheet: IN_Total
ID	SITE	LOCATION	S_PLACE	S_SITE	S_CAFÉ	CHARACTER	quarter	TEMP	HUMD	AIR_COND	AIR_fan	TOILET	TOIL_O	SLIPPER	BED	BED_N	Cunst_Y	Cunst	NUMBER	NO	WINDOW_O	Plant	Plant_YN	CAFET	Curtain	ENV	AROMA	AIR_C	AIR_S	Area	CLASS_A	S_FLO	heat	heat_Me	Smo	A	B	C	D	E	F	G	H	I	J	K	L	M	N
1	G-1	Rural	1_1	1	0	1	1	26	30	0		1	0	0	1	4	2005	1	4	58	0	0		0	1	1	0	0	0	39	11.82	2	1	1	0	26.787	10.9023	38.3567	0		0.488517	6.44255	65.5		493	1.19	432	504	156
1	G-1	Rural	1_2	1	0	1	1	26	30	0		1	0	0	1	4	2005	1	4	58	0	0		0	1	1	0	0	0	39	11.82	2	1	1	0	29.0701	12.008	39.8735	0		0.513731	8.80071
1	G-1	Rural	3_1	1	0	1	1	26	25	0		1	0	0	1	4	2005	1	4	58	0	0		0	1	1	0	0	0	39	11.82	3	1	1	0	24.4606	9.08037	39.2192	0		0.478544	8.53088	88		911	0.6	320	356	140
1	G-1	Rural	3_2	1	0	1	1	26	25	0		1	0	0	1	4	2005	1	4	58	0	0		0	1	1	0	0	0	39	11.82	3	1	1	0	25.5686	11.2603	43.0242	0	0.324492	0.76004	8.1884
1	G-1	Rural	2_1	2	0	1	1	24	32	0		0		0	0		2005	1	13	58	0	0		0	2	1	1	1	0	71	21.6	2	1	1	0	25.4283	10.4038	46.7258	0	2.55634	1.90953	7.94291	95			0.82	364	412	340
1	G-1	Rural	2_2	2	0	1	1	24	32	0		0		0	0		2005	1	13	58	0	0		0	2	1	1	1	0	71	21.6	2	1	1	0	25.2966	13.7883	42.5495	0		1.20117	5.29871
2	G-2	Rural	1_1	1	1	0	1	20	45	0		1	0	0	1	1	2002	1	1	70	0	0		0	0	0	0	0	0	17	5.18	2	1	1	0	35.9078	28.3203	88.3463	0	6.31989	3.97252	9.44211	76.4		986	0.67	832	1172	276
2	G-2	Rural	1_2	1	1	0	1	20	45	0		1	0	0	1	1	2002	1	1	70	0	0		0	0	0	0	0	0	17	5.18	2	1	1	0	35.2617	30.2457	98.4559	0	4.65275	3.42166	7.08336
2	G-2	Rural	2_1	2	1	0	1	17	46	0		0		0	0		2002	1	5	70	0	0		0	2	0	0	0	0	27	8.03	2	1	1	0	25.6511	11.2256	52.1315	0	1.94894	2.69724	10.1564	31.5		920	0.74	520	628	228
2	G-2	Rural	2_2	2	1	0	1	17	46	0		0		0	0		2002	1	5	70	0	0		0	2	0	0	0	0	27	8.03	2	1	1	0	19.459	11.4555	37.0238	0	5.57913	3.42986	9.31087
2	G-2	Rural	3_1	3	1	0	1	21	35	0		0		0	0		2002	1	0	70	0	0		0	0	0	0	0	0	19	5.6	1	1	1	0	38.4368	21.9101	87.1154	0	9.84153	4.00306	11.1333	144.1		576	0.67	328	368	576
2	G-2	Rural	3_2	3	1	0	1	21	35	0		0		0	0		2002	1	0	70	0	0		0	0	0	0	0	0	19	5.6	1	1	1	0	14.601	7.95676	36.2198	0		4.14722	6.30647
3	G-3	Rural	1_1	1	0	1	1	19	43	0		1	1	0	1	4	2005	1	3	50	1	0		0	1	0	0	0	0	30	9.07	2	1	1	0	24.5804	5.22996	36.6155	0		0.182178	6.91636	151.2		898	0.66	484	576	256
3	G-3	Rural	1_2	1	0	1	1	19	43	0		1	1	0	1	4	2005	1	3	50	1	0		0	1	0	0	0	0	30	9.07	2	1	1	0	26.6194	10.6511	49.5428	0	2.70652	0.115	6.66953
3	G-3	Rural	3_1	1	0	1	1	24	33	0		1	1	0	1	3	2005	1	3	50	0	0		0	1	0	0	0	0	32	9.62	2	1	1	0	33.3138	7.51392	40.7833	0			0	159.7		961	1.11	516	624	244
3	G-3	Rural	3_2	1	0	1	1	24	33	0		1	1	0	1	3	2005	1	3	50	0	0		0	1	0	0	0	0	32	9.62	2	1	1	0	28.0312	8.78836	43.2068	0	3.38345	1.21981	6.65947
3	G-3	Rural	2_1	2	0	1	1	21	33	0		1	0	0	0		2005	1	9	50	1	1	4	0	2	0	1	0	0	132	39.78	3	1	1	0	23.9425	8.80472	42.1341	0	1.97124	1.29745	8.70457	74.5		386	1.19	112	116	68
3	G-3	Rural	2_2	2	0	1	1	21	33	0		1	0	0	0		2005	1	9	50	1	1	4	0	2	0	1	0	0	132	39.78	3	1	1	0	19.045	6.28711	31.506	0		0.739258	8.03616
4	G-4	Rural	1_1	1	1	1	1	21	28	0		0		0	1	7	2003	1	5	85	1	0		0	1	1	0	0	0	41	12.3	5	1	1	1	10.6447	1.1743	4.44046	0			0	60.9		870	0.52	640	816	84
4	G-4	Rural	1_2	1	1	1	1	21	28	0		0		0	1	7	2003	1	5	85	1	0		0	1	1	0	0	0	41	12.3	5	1	1	1	14.4243	6.67305	12.6468	0			6.75038
4	G-4	Rural	2_1	2	1	1	1	22	33	0		1	1	0	0		2003	1	7	85	0	1	9	0	1	1	1	1	0	72	21.8	5	1	1	1	14.218	4.35835	12.135	0			5.76476	111.1		725	0.74	212	228	188
4	G-4	Rural	2_2	2	1	1	1	22	33	0		1	1	0	0		2003	1	7	85	0	1	9	0	1	1	1	1	0	72	21.8	5	1	1	1	17.0869	3.14037	12.1308	0			6.89621
4	G-4	Rural	3_1	3	1	1	1	14	27	0		0		0	0		2003	1	6	85	1			0	0	1	1	0	0	79	24	1	0		1	12.8458			0			5.26475	58.9		385	0.67	108	112	116
4	G-4	Rural	3_2	3	1	1	1	14	27	0		0		0	0		2003	1	6	85	1			0	0	1	1	0	0	79	24	1	0		1	20.3989	2.33276	2.09909	0			7.11762
5	G-5	Rural	1_1	1	0	1	1	18	30	0		0		0	1	2	2000	1	3	100	1	0		0	1	0	0	0	0	29	8.7	2	1	1	0	15.0382	5.51304	11.065	0	0.597604		6.89027	5.5		735	0.52	268	292	132
5	G-5	Rural	1_2	1	0	1	1	18	30	0		0		0	1	2	2000	1	3	100	1	0		0	1	0	0	0	0	29	8.7	2	1	1	0	15.3766	6.49147	7.47431	0	0.699483		6.05501
5	G-5	Rural	2_1	2	0	1	1	18	25	0		0		1	0		2000	1	13	100	0	0		0	1	0	0	0	0	195	59	1	1	0	0	8.36544	1.44171	2.74275	0			5.45475	24.7		798	0.82	140	148	52
5	G-5	Rural	2_2	2	0	1	1	18	25	0		0		1	0		2000	1	13	100	0	1	4	0	1	0	0	0	0	195	59	1	1	0	0	9.80326	2.79842	6.27875	0			5.10222
5	G-5	Rural	3_1	2	0	1	1	21	25	0		0		0	0		2000	1	6	100	1	0		0	1	0	1	0	0	69	21	2	1	1	0	11.3411	2.64718	2.71043	0			5.33771	35.2		510	0.67	372	424	84
5	G-5	Rural	3_2	2	0	1	1	21	25	0		0		0	0		2000	1	6	100	1	0		0	1	0	1	0	0	69	21	2	1	1	0	11.9476	1.42679	3.16182	0			0
6	G-6	Rural	1_1	1	0	0	1	25	31	0		0		0	1	3	2001	1	0	58	0	0		0	1	0	0	0	0	14	4	2	1	1	0	22.8828	7.6976	28.6718	0	1.89318	1.09376	4.96103	110.2		908	1.41	536	652	80
6	G-6	Rural	1_2	1	0	0	1	25	31	0		0		0	1	3	2001	1	0	58	0	0		0	1	0	0	0	0	14	4	2	1	1	0	25.838	10.7963	46.2194	0	4.84538	2.73437	0
6	G-6	Rural	2_1	2	0	0	1	17	37	0		0		0	0		2001	1	63	58	0	1	11	0	1	0	0	0	0	150	45	1	0		0	13.7263	7.6117	12.301	0	3.62022		6.13865	110.7		1256	1.04	1460	3876	824
6	G-6	Rural	2_2	2	0	0	1	17	37	0		0		0	0		2001	1	63	58	0	1	11	0	1	0	0	0	0	150	45	1	0		0	13.7944	7.91437	12.2028	0	6.1375	1.0785	0
6	G-6	Rural	3_1	2	0	0	1	25	32	0		1	1	0	0		2001	1	18	58	0	1	6	0	1	0	0	0	0	120	39	2	1	1	0	21.6241	10.4662	19.0465	0	3.9386	1.54607	0	178.7		1096	0.89	360	408	72
6	G-6	Rural	3_2	2	0	0	1	25	32	0		1	1	0	0		2001	1	18	58	0	1	6	0	1	0	0	0	0	120	39	2	1	1	0	24.9812	10.4958	16.6428	0	4.92627	0.569991	0
7	G-7	Rural	1_1	1	1	0	1	17	37	0		0		0	1	2	1988	0	2	52	0	0		0	0	1	0	0	0	8	2.5	3	1	1	0	18.0963	11.2867	12.6317	0	3.13216	2.12282	7.53919	109.2		541	0.97	324	360	16
7	G-7	Rural	1_2	1	1	0	1	17	37	0		0		0	1	2	1988	0	2	52	0	0		0	0	1	0	0	0	8	2.5	3	1	1	0	17.909	10.5898	20.1608	0	2.34759	3.32373	0
7	G-7	Rural	2_1	2	1	0	1	16	34	0		1	1	1	0		1988	0	0	52	1	0		1	0	1	0	1	0	10	3	2	0		0	11.7218	7.23481	12.1211	0	4.69119	1.72976	0	126.5		740	0.62	60	60	28
7	G-7	Rural	2_2	2	1	0	1	16	34	0		1	1	1	0		1988	0	0	52	1	0		1	0	1	0	1	0	10	3	2	0		0	11.128	4.74082	12.9065	0	0.673782	1.88032	0
7	G-7	Rural	3_1	3	1	0	1	22	31	0		1	1	1	0		1988	0	0	52	1	0		0	0	1	0	0	0	35	10	3	1	0	0	14.8702	9.28374	15.7469	0	4.12662	3.23408	5.52007	128.2		678	0.67	108	112	36
7	G-7	Rural	3_2	3	1	0	1	22	31	0		1	1	1	0		1988	0	0	52	1	0		0	0	1	0	0	0	35	10	3	1	0	0	19.4084	10.2136	16.272	0	5.72104	3.07254	6.98823
8	G-8	Rural	1_1	1	1	0	1	19	33	0		1	1	0	1	1	1998	0	2	65	1	0		0	0	0	0	0	0	43	13	2	1	1	1	18.4925	13.1384	45.0325	0	0.244524	1.99376	8.32093	141.5		725	1.63	404	464	132
8	G-8	Rural	1_2	1	1	0	1	19	33	0		1	1	0	1	1	1998	0	2	65	1	0		0	0	0	0	0	0	43	13	2	1	1	1	16.8263	9.66307	39.5132	0		0.787421	5.45664
8	G-8	Rural	2_1	2	1	0	1	18	33	0		0		0	0		1998	0	6	65	1	1	2	0	2	0	1	0	0	142	43	2	1	1	1	6.69289	1.70769	25.4451	0			6.96908	141.4		878	1.19	320	356	136
8	G-8	Rural	2_2	2	1	0	1	18	33	0		0		0	0		1998	0	6	65	1	1	2	0	2	0	1	0	0	142	43	2	1	1	1	6.82245	6.24895	26.5491	0	0.683833	1.25	5.94175
8	G-8	Rural	3_1	3	1	0	1	15	40	0		0		0	0		1998	0	11	65	1	0		0	2	0	0	0	0	172	52	1	1	0	1	19.4494	15.5739	73.6329	0		1.03666	9.18002	165.4		1056	0.89	136	140	88
8	G-8	Rural	3_2	3	1	0	1	15	40	0		0		0	0		1998	0	11	65	1	0		0	2	0	0	0	0	172	52	1	1	0	1	20.4333	16.3637	57.3895	0	1.1903	0.116839	7.37139
9	G-9	Rural	1_1	1	0	0	1	21	25	0		1	1	0	1	11	1993	0	11	317	1	0		0	0	0	0	0	0	54	17	5	1	1	1	16.049	4.70816	13.0438	0			6.45333	46.1		716	0.74	260	284	116
9	G-9	Rural	1_2	1	0	0	1	21	25	0		1	1	0	1	11	1993	0	11	317	1	0		0	0	0	0	0	0	54	17	5	1	1	1	13.3013	2.82469	13.8897	0			0
9	G-9	Rural	3_1	1	0	0	1	20	28	0		1	1	0	0		1993	0	3	317	0	1	10	0	0	0	0	0	0	17	5	5	1	1	1	18.8144	4.94944	16.3886	0	0.544702	0.103718	7.77786	49.9		346	0.3	816	1140	164
9	G-9	Rural	3_2	1	0	0	1	20	28	0		1	1	0	0		1993	0	3	317	0	1	10	0	0	0	0	0	0	17	5	5	1	1	1	24.4923	4.9169	22.1226	0		0.552383	0
9	G-9	Rural	2_1	2	0	0	1	18	41	0		0		0	0		1993	0	20	317	1	1	2	0	0	0	1	0	0	79	24	5	1	1	1	8.34862	9.78493	19.7866	0			0	49.1		1116	0.67	408	472	120
9	G-9	Rural	2_2	2	0	0	1	18	41	0		0		0	0		1993	0	20	317	1	1	2	0	0	0	1	0	0	79	24	5	1	1	1	11.8872	4.81263	12.6643	0			6.4406
10	G-10	Rural	1_1	1	1	0	1	23	31	0		1	1	0	0		1992	0	2	50	0	1	1	0	1	1	0	0	0	16	5	1	1	1	0	22.2211	8.12	25.1487	0			7.18641	77.5		716	0.82	240	260	204
10	G-10	Rural	1_2	1	1	0	1	23	31	0		1	1	0	0		1992	0	2	50	0	1	1	0	1	1	0	0	0	16	5	1	1	1	0	21.2299	7.5173	19.5328	0	0.547467		6.43068
10	G-10	Rural	2_1	2	1	0	1	19	40	0		0		0	0		1992	0	16	50	0	1	2	0	1	1	0	0	0	86	26	2	1	1	0	20.3298	7.64736	31.6437	0	1.83061		6.80996	81.2		505	0.89	688	896	288
10	G-10	Rural	2_2	2	1	0	1	19	40	0		0		0	0		1992	0	16	50	0	1	2	0	1	1	0	0	0	86	26	2	1	1	0	20.2565	5.83032	28.3821	0			7.55038
10	G-10	Rural	3_1	3	1	0	1	25	29	0		0		0	0		1992	0	36	50	0	0	2	0	1	1	0	0	0	86	26	1	1	1	0	30.452	16.9725	28.7347	0	3.51085		9.04356	104		621	1.56	416	480	268
10	G-10	Rural	3_2	3	1	0	1	25	29	0		0		0	0		1992	0	36	50	0	0	2	0	1	1	0	0	0	86	26	1	1	1	0	30.3264	21.7354	34.7454	0	3.34475		7.51607
11	G-11	Rural	1_1	1	1	0	1	23	34	0		1	1	0	1	5	2005	1	4	36	0	0		0	1	0	0	0	0	42	13	2	1	1	0	33.2586	9.04177	18.4986	0	1.62795	0.655528	5.13619	63.1		821	0.69	312	348	52
11	G-11	Rural	1_2	1	1	0	1	23	34	0		1	1	0	1	5	2005	1	4	36	0	0		0	1	0	0	0	0	42	13	2	1	1	0	31.0318	5.64521	13.3075	0			5.23568
11	G-11	Rural	2_1	2	1	0	1	17	40	0		0		0	0		2005	1	7	36	0	0		0	2	0	0	0	0	63	20	2	1	1	0	25.9354	5.79944	15.823	0	0.0127342	0.25801	5.53819	92.5		825	0.52	184	196	52
11	G-11	Rural	2_2	2	1	0	1	17	40	0		0		0	0		2005	1	7	36	0	0		0	2	0	0	0	0	63	20	2	1	1	0	26.3053	6.11591	14.8367	0		0.135402	6.04778
11	G-11	Rural	3_1	3	1	0	1	21	35	0		0		0	0		2005	1	2	36	0	1	2	0	2	0	0	0	0	86	26	2	1	1	0	25.8226	7.24468	13.4595	0			8.6948	77.5		895	0.97	136	140	48
11	G-11	Rural	3_2	3	1	0	1	21	35	0		0		0	0		2005	1	2	36	0	1	2	0	2	0	0	0	0	86	26	2	1	1	0	25.5202	9.49529	13.7548	0	1.51968	0.00756603	9.68904
12	G-12	Rural	1_1	1	0	1	1	21	46	0		1	1	0	1	6	2004	1	3	100	0	1	10	0	2	0	0	0	0	32	10	2	1	1	0	24.8874	11.1269	27.0033	0	0.0265825	2.43786	7.63527	79.3		820	0.74	764	1036	128
12	G-12	Rural	1_2	1	0	1	1	21	46	0		1	1	0	1	6	2004	1	3	100	0	1	10	0	2	0	0	0	0	32	10	2	1	1	0	26.1209	11.2203	26.0478	0	0.684223	0.366412	7.34964
12	G-12	Rural	2_1	2	0	1	1	28	30	0		1	1	0	0		2004	1	8	100	0	0		0	0	0	0	0	0	9	3	2	1	1	0	25.2709	7.36895	17.9153	0			7.44479	53.9		763	0.45	764	1036	208
12	G-12	Rural	2_2	2	0	1	1	28	30	0		1	1	0	0		2004	1	8	100	0	0		0	0	0	0	0	0	9	3	2	1	1	0	24.5636	7.66947	30.1646	0	0.532466	1.99741	7.43481
12	G-12	Rural	3_1	2	0	1	1	27	23	0		0		0	0		2004	1	6	100	0	0		0	1	0	0	0	0	100	30	2	1	1	0	24.0391	5.09042	30.2808	0	0.362267	2.08562	8.85235	45.4		688	0.45	460	540	128
12	G-12	Rural	3_2	2	0	1	1	27	23	0		0		0	0		2004	1	6	100	0	0		0	1	0	0	0	0	100	30	2	1	1	0	22.3734	4.54711	22.032	0			6.09718
13	G-13	Rural	1_1	1			1	23	28																											33.6599	6.53111	19.7274	0		0.189303	7.84818	51.8			0.37	820	1148	180
13	G-13	Rural	1_2				1	23	28																											45.3295	9.54408	17.8551	0	0.97854		5.13264
13	G-13	Rural	2_1	2			1	19	33																											16.9345	6.27742	14.1591	0	2.02222	0.459462	5.48925	81.2			0.15	440	512	92
13	G-13	Rural	2_2				1	19	33																											18.0781	3.93839	14.0285	0			0
13	G-13	Rural	3_1	3			1	21	27																											16.4954	1.77209	10.542	0			5.93625	60			0.45	272	296	196
13	G-13	Rural	3_2				1	21	27																											12.7033	8.05905	7.75247	0	0.30707		0
14	G-14	Rural	1_1	1	0	0	1	24	31	0		1	1	0	0		2002	1	1	68	0	1	5	0	1	0	0	0	0	18	6	1	1	1	0	29.9254	18.4374	15.8878	0	1.62454	1.20324	8.54225	85.5		788	0.59	800	1108	172
14	G-14	Rural	1_2	1	0	0	1	24	31	0		1	1	0	0		2002	1	1	68	0	1	5	0	1	0	0	0	0	18	6	1	1	1	0	28.3724	22.4189	33.7628	0	2.62401	3.39214	6.96041
14	G-14	Rural	2_1	2	0	0	1	23	34	0		1	1	0	0		2002	1	12	68	0	0		0	1	0	0	0	0	109	33	1	1	1	0	34.2968	27.9439	45.0463	0	1.9737	3.73289	7.20493	70.6		1403	0.67	556	684	124
14	G-14	Rural	2_2	2	0	0	1	23	34	0		1	1	0	0		2002	1	12	68	0	0		0	1	0	0	0	0	109	33	1	1	1	0	31.1318	43.5386	36.5406	0		3.06681	5.90983
14	G-14	Rural	3_1	2	0	0	1	23	25	0		1	1	0	0		2002	1	11	68	0	0		0	1	0	0	0	0	109	33	3	1	1	0	22.9278	9.14838	29.906	0	2.5951	0.900138	8.4256	44.8		868	0.89	412	476	96
14	G-14	Rural	3_2	2	0	0	1	23	25	0		1	1	0	0		2002	1	11	68	0	0		0	1	0	0	0	0	109	33	3	1	1	0	24.609	7.9517	35.8023	0		1.517	7.06599
15	G-15	Rural	1_1	1	1	0	1	23	25	0		0		0	1	9	1995	0	8	85	0	0		0	1	0	0	0	0	93	28	3	1	1	0	15.0607	7.37229	22.5331	0	1.59277	1.83847	0	52.9		468	1.93	240	260	136
15	G-15	Rural	1_2	1	1	0	1	23	25	0		0		0	1	9	1995	0	8	85	0	0		0	1	0	0	0	0	93	28	3	1	1	0	15.465	6.55791	29.8653	0	2.76299	2.92025	7.24959
15	G-15	Rural	2_1	2	1	0	1	22	27	0		0		0	0		1995	0	1	85	0	0		0	1	0	0	0	0	60	18	1	1	1	0	9.59149	4.91807	17.3886	0	3.95498	2.09504	6.72067	56.3		1013	1.26	504	604	144
15	G-15	Rural	2_2	2	1	0	1	22	27	0		0		0	0		1995	0	1	85	0	0		0	1	0	0	0	0	60	18	1	1	1	0	9.79913	3.98689	18.1115	0	1.084	1.52387	7.46247
15	G-15	Rural	3_1	3	1	0	1	19	34	0		0		0	0		1995	0	30	85	0	0		0	0	0	0	0	0	139	42	1	0		0	11.3766	16.6649	16.2237	0	6.83035	2.77074	6.61806	65.5		833	0.89	136	140	36
15	G-15	Rural	3_2	3	1	0	1	19	34	0		0		0	0		1995	0	30	85	0	0		0	0	0	0	0	0	139	42	1	0		0	13.2485	16.469	20.8416	0	5.74386	2.96171	6.22646
16	G-16	Rural	1_1	1	0	1	1	22	34	0		1	1	0	1	5	2004	1	5	111	0	1	6	0	2	0	0	0	0	32	10	3	1	1	0	6.21368		8.56915	0				43.6		646	0.59	244	264	132
16	G-16	Rural	1_2	1	0	1	1	22	34	0		1	1	0	1	5	2004	1	5	111	0	1	6	0	2	0	0	0	0	32	10	3	1	1	0	16.052	3.27662	29.2692	0		1.69282	1.64679
16	G-16	Rural	2_1	2	0	1	1	26	31	0		0		0	0		2004	1	7	111	0	1	10	0	2	0	0	0	0	132	40	3	1	1	0	17.9599	3.67249	22.2496	0		0.628639	2.62648	81		683	0.67	240	260	84
16	G-16	Rural	2_2	2	0	1	1	26	31	0		0		0	0		2004	1	7	111	0	1	10	0	2	0	0	0	0	132	40	3	1	1	0	19.0539	4.70062	25.4083	0		1.00428	5.38328
16	G-16	Rural	3_1	2	0	1	1	25	32	0		0		0	0		2004	1	15	111	0	1	5	0	2	0	0	0	0	63	19	3	1	1	0	15.5499	12.8994	27.3411	0	2.32601	1.29381	7.27859	13		661	0.97	300	332	104
16	G-16	Rural	3_2	2	0	1	1	25	32	0		0		0	0		2004	1	15	111	0	1	5	0	2	0	0	0	0	63	19	3	1	1	0	15.0893	4.30426	18.6749	0		0.0341347	4.50103
17	G-17	Rural	1_1	1	1	0	1	22	36	0		0		0	0		1989	0	0	50	1	0		0	0	0	0	0	0	25	8	2	1	1	0	11.6072	0.414305	9.9331	0		0.0572852	19.3229	115.5		385	0.89	80	80	84
17	G-17	Rural	1_2	1	1	0	1	22	36	0		0		0	0		1989	0	0	50	1	0		0	0	0	0	0	0	25	8	2	1	1	0	17.4773	6.91335	23.0501	0	3.83603	2.07572	13.4758
17	G-17	Rural	2_1	2	1	0	1	16	43	0		0		1	0		1989	0	0	50	0	0		0	0	0	0	0	0	45	14	2	0		0	47.1793	10.7528	39.9082	0	5.87003	3.17619	6.10881	91		867	1.86	360	408	92
17	G-17	Rural	2_2	2	1	0	1	16	43	0		0		1	0		1989	0	0	50	0	0		0	0	0	0	0	0	45	14	2	0		0	48.8988	11.0189	35.0657	0	5.63565	2.71442	10.7917
17	G-17	Rural	3_1	3	1	0	1	18	40	0		0		1	0		1989	0	0	50	1	0		0	1	0	0	0	0	35	10	1	1	1	0	11.2037	7.65536	12.0228	0	4.42728	2.09683	24.5679	89		720	0.74	228	244	76
17	G-17	Rural	3_2	3	1	0	1	18	40	0		0		1	0		1989	0	0	50	1	0		0	1	0	0	0	0	35	10	1	1	1	0	11.0133	4.79542	18.8362	0	0.0738192	2.99751	19.791
18	G-18	Rural	1_1	1	1	0	1	24	41	0		0		0	0		2000	1	2	30	0	1	2	0	1	1	0	0	0	25	8	1	1	1	1	26.0522	9.70316	35.6437	0	2.3251	2.92116	8.37117	153.5		340	0.59	500	600	68
18	G-18	Rural	1_2	1	1	0	1	24	41	0		0		0	0		2000	1	2	30	0	1	2	0	1	1	0	0	0	25	8	1	1	1	1	31.3034	16.7956	143.19	0	3.49138	3.95189	14.1586
18	G-18	Rural	2_1	2	1	0	1	17	45	0		0		1	0		2000	1	3	30	0	0		0	0	1	0	0	0	45	14	1	1	0	1	24.8629	7.46535	80.3726	0		1.77117	12.7719	117.2		1160	0.45	232	252	60
18	G-18	Rural	2_2	2	1	0	1	17	45	0		0		1	0		2000	1	3	30	0	0		0	0	1	0	0	0	45	14	1	1	0	1	26.4621	5.70852	61.7175	0		2.07261	12.7039
18	G-18	Rural	3_1	3	1	0	1	22	47	0		0		1	0		2000	1	4	30	0	0		0	0	1	0	0	0	35	11	1	1	0	1	35.2748	25.3055	67.8765	0	3.528	1.82455	17.637	155.6		810	0.82	372	424	156
18	G-18	Rural	3_2	3	1	0	1	22	47	0		0		1	0		2000	1	4	30	0	0		0	0	1	0	0	0	35	11	1	1	0	1	38.0212	17.8527	59.0054	0		1.62013	17.637
19	G-19	Rural	1_1	1	1	0	1	24	36	0		1	0	0	0		2004	1	1	54	1	1	1	0	1	0	0	0	0	22	7	3	1	1	1	30.3866	8.75789	34.4681	0	5.23175	4.49392	15.0752	92.4		482	1.26	468	552	156
19	G-19	Rural	1_2	1	1	0	1	24	36	0		1	0	0	0		2004	1	1	54	1	1	1	0	1	0	0	0	0	22	7	3	1	1	1	30.8215	1.72975	21.0833	0		0.955624	9.58025
19	G-19	Rural	2_1	2	1	0	1	22	36	0		0		1	0		2004	1	3	54	0	1	1	0	0	0	0	0	0	33	10	2	1	2	1	15.7397	3.09154	17.8121	0		0.80687	10.9317	87.8		480	0.96	412	476	168
19	G-19	Rural	2_2	2	1	0	1	22	36	0		0		1	0		2004	1	3	54	0	1	1	0	0	0	0	0	0	33	10	2	1	2	1	23.6888	7.48025	160.344	0	3.29632	2.58763	9.74293
19	G-19	Rural	3_1	3	1	0	1	17	55	0		0		1	0		2004	1	0	54	0	1	4	0	2	0	0	0	0	99	30	1	1	0	1	23.21	10.6021	142.558	0	6.05646	6.28543	14.8186	59.8		1201	1.04	260	284	136
19	G-19	Rural	3_2	3	1	0	1	17	55	0		0		1	0		2004	1	0	54	0	1	4	0	2	0	0	0	0	99	30	1	1	0	1	18.423	3.88216	109.619	0		1.2372	12.3774
20	G-20	Rural	1_1	1	1	0	1	25	30	0		0		0	1	5	1991	0	4	48	0	0		0	2	0	0	0	0	25	7.5	2	1	1	1	6.94427	2.70217	48.9365	0		1.72619	6.92168	101.5		420	0.23	240	260	272
20	G-20	Rural	1_2	1	1	0	1	25	30	0		0		0	1	5	1991	0	4	48	0	0		0	2	0	0	0	0	25	7.5	2	1	1	1	9.18153	4.98319	11.3849	0	3.04074	0.871376	7.33882
20	G-20	Rural	2_1	2	1	0	1	21	37	0		0		0	0		1991	0	14	48	0	1	1	0	2	0	0	0	0	124	37.5	2	1	1	1	7.2944		34.252	0		0.501207	7.35517	105.2		421	0	200	212	348
20	G-20	Rural	2_2	2	1	0	1	21	37	0		0		0	0		1991	0	14	48	0	1	1	0	2	0	0	0	0	124	37.5	2	1	1	1	6.0858	1.53652	33.2002	0		1.26609	7.7715
20	G-20	Rural	3_1	3	1	0	1	24	31	0		0		0	0		1991	0	0	48	0	1	4	0	0	0	0	0	0	182	55	1	1	0	1	8.90895	5.25803	39.282	0	0.305807	0.736368	4.00758	81		380	0.3	588	732	508
20	G-20	Rural	3_2	3	1	0	1	24	31	0		0		0	0		1991	0	0	48	0	1	4	0	0	0	0	0	0	182	55	1	1	0	1	7.68902	8.36735	24.6003	0	0.849711	1.38358	5.7479
21	S-1	Urban	1_1	1	0	0	1	26	41	0		0		0	0		1996	0	0	73	0	0		0	0	1	0	0	0	18	5.5	3	1	1	0	57.9732	11.2626	27.9872	0	2.08765	1.4893	4.43364	40		818	0.52	1308	2712	228
21	S-1	Urban	1_2	1	0	0	1	26	41	0		0		0	0		1996	0	0	73	0	0		0	0	1	0	0	0	18	5.5	3	1	1	0	54.0095	11.8191	8.06855	0	0.128839	1.68765	5.84988
21	S-1	Urban	2_1	2	0	0	1	24	40	0		0		0	0		1996	0	13	73	0	0		0	0	1	0	0	0	56	17	3	1	1	0	49.2641	10.5745	9.41548	0	4.47177	1.55089	8.45991	42.7		945	0.67	1108	1884	104
21	S-1	Urban	2_2	2	0	0	1	24	40	0		0		0	0		1996	0	13	73	0	0		0	0	1	0	0	0	56	17	3	1	1	0	71.2052	13.3578		0	4.9435	2.99831	9.05452
21	S-1	Urban	3_1	2	0	0	1	21	31	0		0		0	0		1996	0	10	73	1	0		0	1	1	0	0	0	56	17	4	1	1	0	29.188	14.2637		0	6.34823	3.15325	8.45581	37.9		492	0.3	136	140	84
21	S-1	Urban	3_2	2	0	0	1	21	31	0		0		0	0		1996	0	10	73	1	0		0	1	1	0	0	0	56	17	4	1	1	0	17.6528	5.21328		0	2.0903	0.966459	7.33124
22	S-2	Urban	1_1	1	0	1	1	23	31	0		1	1	0	1	4	2005	1	4	150	0	0		0	2	1	0	0	0	32	10	2	1	1	0	41.5398	11.2064	67.8105	0	1.62696	3.43469	2.45234	26.7		850	0.52	736	984	84
22	S-2	Urban	1_2	1	0	1	1	23	31	0		1	1	0	1	4	2005	1	4	150	0	0		0	2	1	0	0	0	32	10	2	1	1	0	41.5398	11.2064	67.8105	0	1.62696	3.43469	2.45234
22	S-2	Urban	2_1	2	0	1	1	24	30	0		0		0	0		2005	1	6	150	0	0		0	2	1	0	0	0	36	11	2	1	1	0	41.0564	7.57435	13.2728	0	0.956111	1.5762	2.43162	71		638	0.97	444	520	124
22	S-2	Urban	2_2	2	0	1	1	24	30	0		0		0	0		2005	1	6	150	0	0		0	2	1	0	0	0	36	11	2	1	1	0	39.9048	8.28988	4.64108	0	0.978433	1.22288	1.05386
22	S-2	Urban	3_1	2	0	1	1	21	34	0		0		0	0		2005	1	50	150	0	0		0	0	1	0	0	0	175	53	2	1	1	0	28.8532	0.738281		0		0.0773603	1.26813	24.8		960	0.82	172	180	136
22	S-2	Urban	3_2	2	0	1	1	21	34	0		0		0	0		2005	1	50	150	0	0		0	0	1	0	0	0	175	53	2	1	1	0	29.0418	5.67828	4.51821	0	0.73212	3.43327	0.502467
23	S-3	Urban	1_1	1	0	0	1	22	39	0		1	1	1	1	2	2000	1	1	170	0	0		1	2	1	0	0	0	33	10	10	1	0	0	60.9383	14.428	37.7903	0	5.55737	2.04687	13.4725	198.9		468	0.89	432	504	208
23	S-3	Urban	1_2	1	0	0	1	22	39	0		1	1	1	1	2	2000	1	1	170	0	0		1	2	1	0	0	0	33	10	10	1	0	0	50.2487	13.1317	39.9315	0	6.89382	2.38387	10.2534
23	S-3	Urban	2_1	2	0	0	1	16	35	0		0		1	0		2000	1	0	170	1	0		1	0	1	0	0	0	12	4	10	1	0	0	19.929	5.72939	14.9373	0	1.24542	0.0796152	10.1762	52.7		415	0.97	760	1028	724
23	S-3	Urban	2_2	2	0	0	1	16	35	0		0		1	0		2000	1	0	170	1	0		1	0	1	0	0	0	12	4	10	1	0	0	22.3447	4.96528	20.0486	0		1.05623	7.52877
23	S-3	Urban	3_1	2	0	0	1	16	35	0		0		1	0		2000	1	2	170	0	0		0	0	1	0	0	0	17	5	10	1	0	0	24.7041	8.10825	27.3762	0	3.58175	1.4214	7.87917	25		368	0.82	428	496	288
23	S-3	Urban	3_2	2	0	0	1	16	35	0		0		1	0		2000	1	2	170	0	0		0	0	1	0	0	0	17	5	10	1	0	0	26.244	10.3668	23.5765	0	6.44456	1.59761	9.18831
24	S-4	Urban	1_1	1	0	1	1	20	34	0		1	1	0	1	5	2006	1	6	165	0	0		0	2	1	0	0	0	64	20	3	1	2	1	13.238	1.51441	12.5412	0			10.2234	27.4		667	0.3	44	44	12
24	S-4	Urban	1_2	1	0	1	1	20	34	0		1	1	0	1	5	2006	1	6	165	0	0		0	2	1	0	0	0	64	20	3	1	2	1	15.7484	4.74582	65.6502	0	1.08818	0.888965	15.9271
24	S-4	Urban	2_1	2	0	1	1	19	37	0		0		0	0		2006	1	2	165	1	0		0	0	1	0	0	0	123	38	4	1	2	1	11.4452	2.82157	40.1741	0			12.1947	35.8		443	0.52	112	116	36
24	S-4	Urban	2_2	2	0	1	1	19	37	0		0		0	0		2006	1	2	165	1	0		0	0	1	0	0	0	123	38	4	1	2	1	10.0441		30.4173	0			10.0704
24	S-4	Urban	3_1	2	0	1	1	24	25	0		0		0	0		2006	1	7	165	0	0		0	2	1	0	0	0	176	53	3	1	2	1	15.0513	3.76577	39.3578	0			13.0087	30.4		612	0.22	164	172	60
24	S-4	Urban	3_2	2	0	1	1	24	25	0		0		0	0		2006	1	7	165	0	0		0	2	1	0	0	0	176	53	3	1	2	1	15.7379	4.29867	37.617	0		0.67419	12.1634
25	S-5	Urban	1_1	1	1	0	1	22	33	0		0		0	0		1978	0	1	99	0	0		0	1	1	0	0	0	14	4.2	1	1	1	1	10.2522	6.71292	32.4875	0	0.132122	0.732577	11.4941	112.5		655	0	292	468	96
25	S-5	Urban	1_2	1	1	0	1	22	33	0		0		0	0		1978	0	1	99	0	0		0	1	1	0	0	0	14	4.2	1	1	1	1	9.4965	4.16364	35.3668	0			12.116
25	S-5	Urban	2_1	2	1	0	1	21	34	0		1	1	0	0		1978	0	5	99	1	0		0	1	1	0	0	0	18	5.3	1	1	1	1	8.73002	5.05502	38.6394	0		0.224056	11.7598	115.9		503	0.52	200	212	112
25	S-5	Urban	2_2	2	1	0	1	21	34	0		1	1	0	0		1978	0	5	99	1	0		0	1	1	0	0	0	18	5.3	1	1	1	1	10.4592	8.32005	117.068	0	0.189987	2.39029	10.9825
25	S-5	Urban	3_1	3	1	0	1	19	34	0		0		1	0		1978	0	0	99	0	0		0	1	1	0	0	0	112	34	1	0	0	1	6.73083	10.6695	90.4414	0			15.5505	109.8		510	0.59	64	64	68
25	S-5	Urban	3_2	3	1	0	1	19	34	0		0		1	0		1978	0	0	99	0	0		0	1	1	0	0	0	112	34	1	0	0	1	9.232	74.0531	83.9736	0	2.60529	1.13545	13.1769
26	S-6	Urban	1_1	1	0	1	1	22	33	0		0		0	0		2004	1	1	80	1	1	2	0	2	1	1	0	0	29	9	4	1	1	0	10.5011	2.85609	14.7439	0	0.941842	2.30411	4.07907	77.9			0.22	776	1060	216
26	S-6	Urban	1_2	1	0	1	1	22	33	0		0		0	0		2004	1	1	80	1	1	2	0	2	1	1	0	0	29	9	4	1	1	0	10.8691	3.15368	9.88718	0	2.00637	2.58266	2.8564
26	S-6	Urban	2_1	2	0	1	1	24	27	0		1	1	0	0		2004	1	6	80	1	1	2	0	2	1	0	1	0	135	40	4	1	1	0	13.1074	1.7148	0.195803	0			3.28432	99.3			0.15	280	308	92
26	S-6	Urban	2_2	2	0	1	1	24	27	0		1	1	0	0		2004	1	6	80	1	1	2	0	2	1	0	1	0	135	40	4	1	1	0	12.6303		16.1072	0		1.36247	3.25249
26	S-6	Urban	3_1	2	0	1	1	23	31	0		0		0	0		2004	1	1	80	1	0		0	2	1	0	1	0	16	5	4	1	1	0	13.8793	4.19361	6.9325	0	1.3115		2.03587	75.7			0.15	232	252	76
26	S-6	Urban	3_2	2	0	1	1	23	31	0		0		0	0		2004	1	1	80	1	0		0	2	1	0	1	0	16	5	4	1	1	0	10.6221	0.476967	26.3989	0
27	S-7	Urban	1_1	1	0	0	1	19	30	0		1	1	0	0		2003	1	1	600	0	0		0	2	1	0	0	0	16	5	4	1	1	1	8.22928	4.60162	18.3097	0	3.10878	3.04599	10.4487	54.6		405	0.59	1264	2488	216
27	S-7	Urban	1_2	1	0	0	1	19	30	0		1	1	0	0		2003	1	1	600	0	0		0	2	1	0	0	0	16	5	4	1	1	1	8.92561	2.1506	237.497	0		2.13957	11.2833
27	S-7	Urban	2_1	2	0	0	1	26	22	0		0		0	0		2003	1	19	600	0	0		0	0	1	0	0	0	62	19	4	1	1	1	11.5238	5.91912	53.1965	0	4.67165	3.3202	7.78802	27.2		482	0.07	556	684	180
27	S-7	Urban	2_2	2	0	0	1	26	22	0		0		0	0		2003	1	19	600	0	0		0	0	1	0	0	0	62	19	4	1	1	1	12.5921	6.37356	26.1071	0	2.90017	2.00301	13.5142
27	S-7	Urban	3_1	2	0	0	1	27	21	0		0		0	0		2003	1	25	600	1	0		0	0	1	1	1	0	84	25	4	1	1	1	10.5083	4.76318	16.4015	0	2.36955	2.11678	11.1852	68		753	0.59	556	684	216
27	S-7	Urban	3_2	2	0	0	1	27	21	0		0		0	0		2003	1	25	600	1	0		0	0	1	1	1	0	84	25	4	1	1	1	11.9498	4.50674	12.8536	0	1.6392	0.799647	10.0007
28	S-8	Urban	1_1	1	1	0	1	23	35	0		1	1	1	1	8	1995	0	8	305	0	0		0	2	1	0	0	0	41	13	2	1	0	0	17.2246	15.1358		0	4.42915		10.051	65.8		775	0.22	728	968	88
28	S-8	Urban	1_2	1	1	0	1	23	35	0		1	1	1	1	8	1995	0	8	305	0	0		0	2	1	0	0	0	41	13	2	1	0	0	14.9291	14.3351		0	3.66941		7.14229
28	S-8	Urban	2_1	2	1	0	1	23	31	0		0		1	0		1995	0	7	305	1	0		0	0	1	0	0	0	101	30	2	1	0	0	9.90844	5.31242		0	1.5791		11.432	45.4		680	0.37	276	304	92
28	S-8	Urban	2_2	2	1	0	1	23	31	0		0		1	0		1995	0	7	305	1	0		0	0	1	0	0	0	101	30	2	1	0	0	8.85442			0			7.12071
28	S-8	Urban	3_1	3	1	0	1	23	32	0		0		1	0		1995	0	0	305	0	0		0	2	1	0	0	0	112	34	2	1	0	0	11.3895	4.5169		0			13.7106	65.3		635	0.07	236	256	148
28	S-8	Urban	3_2	3	1	0	1	23	32	0		0		1			1995	0	0	305	0	0		0	2	1	0	0	0	112	34	2	1	0	0	13.1612	8.20558		0	1.79227		6.41727
29	S-9	Urban	1_1	1	1	0	1	23	33	0		1	0	0	0		1983	0	1	103	0	0		0	1	0	1	0	0	19	5.6	2	1	1	1	21.2962	30.7098	31.5754	0	10.2555	2.48516	8.76063	39.9		ㅡ	1.78	752	1340	180
29	S-9	Urban	1_2	1	1	0	1	23	33	0		1	0	0	0		1983	0	1	103	0	0		0	1	0	1	0	0	19	5.6	2	1	1	1	19.1039	14.9137	14.402	0	1.50434		6.51221
29	S-9	Urban	2_1	2	1	0	1	23	33	0		0		1	0		1983	0	13	103	0	1	5	0	1	0	0	1	0	30	9	2	1	0	1	18.3298	9.5426	14.3581	0	0.319255		3.92286	26.8		420	0.67	236	360	92
29	S-9	Urban	2_2	2	1	0	1	23	33	0		0		1	0		1983	0	13	103	0	1	5	0	1	0	0	1	0	30	9	2	1	0	1	15.8446	11.4248	13.7084	0	5.56473		7.19407
29	S-9	Urban	3_1	3	1	0	1	24	32	0		0		1	0		1983	0	2	103	0	0		0	2	0	0	0	0	54	16	2	1	0	1	15.6889	13.0472	10.8471	0	3.88049	1.51427	9.11499	75.3		713	1.19	240	404	52
29	S-9	Urban	3_2	3	1	0	1	24	32	0		0		1	0		1983	0	2	103	0	0		0	2	0	0	0	0	54	16	2	1	0	1	17.2237	13.9602	18.0145	0	9.25621	1.60964	8.15802
30	S-10	Urban	1_1	1	0	0	1	24	24	0		1	1	0	1	5	2005	1	1	100	1	0		0	0	1	0	0	0	33	10	3	1	1	0	6.01278	7.43584	16.5288	0	7.35651	1.30376	4.62894	38.7		320	0.22	756	1020	148
30	S-10	Urban	1_2	1	0	0	1	24	24	0		1	1	0	1	5	2005	1	1	100	1	0		0	0	1	0	0	0	33	10	3	1	1	0	5.79618	5.45856	40.086	0	4.39647	0.0348911	2.94884
30	S-10	Urban	2_1	2	0	0	1	24	22	0		0		0	0		2005	1	20	100	0	1	1	0	0	1	0	0	0	83	25	3	1	1	0	4.06591	5.80065	30.7103	0	6.50499	0.487313	4.79782	43		ㅡ	0.33	184	196	108
30	S-10	Urban	2_2	2	0	0	1	24	22	0		0		0	0		2005	1	20	100	0	1	1	0	0	1	0	0	0	83	25	3	1	1	0	5.00267	3.42986	34.6713	0	0.913355	1.12466	3.20432
30	S-10	Urban	3_1	2	0	0	1	23	30	0		0		0	0		2005	1	16	100	1	1	3	0	0	1	0	0	0	83	25	3	1	1	0	7.19406	7.33875	40.0401	0	9.50186	2.10381	5.32111	48.4		ㅡ	0.3	692	904	132
30	S-10	Urban	3_2	2	0	0	1	23	30	0		0		0	0		2005	1	16	100	1	1	3	0	0	1	0	0	0	83	25	3	1	1	0	5.26277	9.46981	34.0302	0	6.44874	1.22287	2.17937
1	G-1	Rural	1_1	1	0	1	2	26	30	0		1	0	0	1	4	2005	1	4	58	0	0		0	1	1	0	0	0	39	11.82	2	1	1	0	21.8664	5.14305	25.0645	0				58.5		1195	0.15	1216	2276	216
1	G-1	Rural	1_2	1	0	1	2	26	30	0		1	0	0	1	4	2005	1	4	58	0	0		0	1	1	0	0	0	39	11.82	2	1	1	0	22.5301	4.61144	28.3889	0			0.565141
1	G-1	Rural	3_1	1	0	1	2	27	25	0		1	0	0	1	4	2005	1	20	58	1	0		0	1	1	0	1	0	39	11.82	3	1	1	0	14.9067	12.6914	14.8563	0	0.426966	0.457707		56.4		550	0.13	632	804	160
1	G-1	Rural	3_2	1	0	1	2	27	25	0		1	0	0	1	4	2005	1	20	58	1	0		0	1	1	0	1	0	39	11.82	3	1	1	0	15.3199	7.7553	6.58707	0
1	G-1	Rural	2_1	2	0	1	2	26	24	0		0		0	0		2005	1	20	58	1	0		0	2	1	1	1	0	71	21.6	2	1	1	0	18.1913	5.96646	16.4143	0	0.878338			20.2	27.3	690	0.37	792	1092	176
1	G-1	Rural	2_2	2	0	1	2	26	24	0		0		0	0		2005	1	20	58	1	0		0	2	1	1	1	0	71	21.6	2	1	1	0	17.3377	7.72623	27.0412	0	4.82247	0.827607
2	G-2	Rural	1_1	1	1	0	2	22	28	0		1	0	0	1	1	2002	1	2	70	1	0		0	0	0	0	0	0	17	5.18	2	1	1	0	10.8098	4.05574	11.6759	0			3.86993	32.8		330	0.15	716	948	368
2	G-2	Rural	1_2	1	1	0	2	22	28	0		1	0	0	1	1	2002	1	2	70	1	0		0	0	0	0	0	0	17	5.18	2	1	1	0	13.5453	1.1087	9.73507	0
2	G-2	Rural	2_1	2	1	0	2	21	33	0		0		0	0		2002	1	7	70	0	0		0	2	0	1	0	0	27	8.03	2	0		0	18.3519	7.46965	24.4887	0	4.20147	0.0635417	1.92331	36.3	29.58	400	0.22	580	720	288
2	G-2	Rural	2_2	2	1	0	2	21	33	0		0		0	0		2002	1	7	70	0	0		0	2	0	1	0	0	27	8.03	2	0		0	15.8244	5.27426	18.5533	0	0.620167		1.8519
2	G-2	Rural	3_1	3	1	0	2	23	31	0		0		0	0		2002	1	0	70	0	0		0	0	0	0	0	0	19	5.6	1	0		0	12.3838	6.58558	36.3521	0	1.56373	5.08839	2.15687	35.7		460	0.16	532	644	448
2	G-2	Rural	3_2	3	1	0	2	23	31	0		0		0	0		2002	1	0	70	0	0		0	0	0	0	0	0	19	5.6	1	0		0	12.4904	1.34193	30.8505	0			0.647061
3	G-3	Rural	1_1	1	0	1	2	19	31	0		1	1	0	1	3	2005	1	0	50	0	0		0	1	0	0	0	0	30	9.07	3	1	1	0	13.0359	2.17619	12.1434	0		0.362345	0.958123	28		280	0.22	624	788	160
3	G-3	Rural	1_2	1	0	1	2	19	31	0		1	1	0	1	3	2005	1	0	50	0	0		0	1	0	0	0	0	30	9.07	3	1	1	0	14.018	2.5883	17.5577	0
3	G-3	Rural	2_1	2	0	1	2	22	26	0		1	0	0	0		2005	1	15	50	1	1	4	0	2	0	1	0	0	132	39.78	3	0		0	12.8677	3.81382	17.0871	0	2.36972			53.8	27.18	620	0.37	616	776	144
3	G-3	Rural	2_2	2	0	1	2	22	26	0		1	0	0	0		2005	1	15	50	1	1	4	0	2	0	1	0	0	132	39.78	3	0		0	13.8003	6.0881	21.7704	0	5.01195	0.622364	1.37304
3	G-3	Rural	3_1	2	0	1	2	20	29	0		0		0	0		2005	1	9	50	0	0		0	1	0	1	0	0	32	9.62	4	0		0	14.7926	7.0333	21.1816	0	3.79047	2.0617	0.416389	38		550	0.49	536	652	188
3	G-3	Rural	3_2	2	0	1	2	20	29	0		0		0	0		2005	1	9	50	0	0		0	1	0	1	0	0	32	9.62	4	0		0	13.1706	4.95707	13.7322	0		0.147526
4	G-4	Rural	1_1	1	1	1	2	24	27	0		0		0	1	7	2003	1	3	85	0	0		0	1	1	0	0	0	41	12.3	5	0		1	16.0984	4.50497	11.9915	0		0.448402	2.60836	70.1		360	0.52	384	440	180
4	G-4	Rural	1_2	1	1	1	2	24	27	0		0		0	1	7	2003	1	3	85	0	0		0	1	1	0	0	0	41	12.3	5	0		1	17.6033	8.51808	15.1751	0	4.93866	0.655008	4.78574
4	G-4	Rural	2_1	2	1	1	2	21	32	0		1	1	0	0		2003	1	6	85	1	1	6	0	1	1	1	1	0	72	21.8	5	0		1	16.0463	6.28263	13.6387	0	6.19674		4.89214	61	35.64	450	0.37	204	216	136
4	G-4	Rural	2_2	2	1	1	2	21	32	0		1	1	0	0		2003	1	6	85	1	1	6	0	1	1	1	1	0	72	21.8	5	0		1	16.2455	8.22626	16.8113	0	9.87149	1.80204	6.12125
4	G-4	Rural	3_1	3	1	1	2	15	37	0		0		0	0		2003	1	64	85	0	0		0	0	1	1	0	0	79	24	1	0		1	17.8783	7.37419	7.92855	0	8.39576	0.660326	4.53244	48.7		540	0.45	360	408	224
4	G-4	Rural	3_2	3	1	1	2	15	37	0		0		0	0		2003	1	64	85	0	0		0	0	1	1	0	0	79	24	1	0		1	28.5373	9.65115	25.2001	0	4.86402	2.15235	7.79371
5	G-5	Rural	1_1	1	0	1	2	22	27	0		0		0	1	2	2000	1	0	100	0	0		0	1	0	0	0	0	29	8.7	2	0		0	16.7035	3.71324	9.66418	0	0.255656			45.4		460	0.22	844	856	196
5	G-5	Rural	1_2	1	0	1	2	22	27	0		0		0	1	2	2000	1	0	100	0	0		0	1	0	0	0	0	29	8.7	2	0		0	16.3441	4.50093	34.2668	0	1.25982	4.6012	3.08193
5	G-5	Rural	2_1	2	0	1	2	16	31	0		0		1	0		2000	1	6	100	0	0		0	1	0	1	0	0	69	21	2	0		0	6.22709	3.20304	9.11212	0		1.47985	0.697275	51.8		550	0.15	44	44	188
5	G-5	Rural	2_2	2	0	1	2	16	31	0		0		1	0		2000	1	6	100	0	1	4	0	1	0	1	0	0	69	21	2	0		0	11.418	3.90524	2.84926	0	0.0568913
5	G-5	Rural	3_1	2	0	1	2	22	24	0		0		0	0		2000	1	0	100	1	0		0	1	0	0	0	0	195	59	1	0		0	10.0343	1.27759	18.5982	0		1.74844	1.22765	39.7	30.45	310	0.22	508	612	124
5	G-5	Rural	3_2	2	0	1	2	22	24	0		0		0	0		2000	1	0	100	1	0		0	1	0	0	0	0	195	59	1	0		0	11.1832	1.63396	17.8704	0		1.69203	1.47127
6	G-6	Rural	1_1	1	0	0	2	22	29	0		0		0	1	3	2001	1	0	58	1	0		0	1	0	0	0	0	14	4	2	0		0	17.5215	5.8901	12.4288	0	4.31127		1.76088	65.9		300	0.52	744	1000	304
6	G-6	Rural	1_2	1	0	0	2	22	29	0		0		0	1	3	2001	1	0	58	1	0		0	1	0	0	0	0	14	4	2	0		0	15.927	6.25574	19.6137	0	2.74758	2.11244	5.05189
6	G-6	Rural	2_1	2	0	0	2	22	38	0		0		0	0		2001	1	13	58	0	1	11	0	1	0	0	0	0	150	45	2	0		0	20.0781	4.10157	22.4457	0	0.991651	3.04067	7.31792	70.8	28.69	540	0.74	908	1340	992
6	G-6	Rural	2_2	2	0	0	2	22	38	0		0		0	0		2001	1	13	58	0	1	11	0	1	0	0	0	0	150	45	2	0		0	20.3329	5.20486	16.1107	0	1.06296	0.997816	5.00646
6	G-6	Rural	3_1	2	0	0	2	23	36	0		1	1	0	0		2001	1	15	58	0	1	6	0	1	0	0	0	0	120	39	2	1	1	0	19.4597	5.44291	20.3992	0	3.4548	1.43385	4.86139	65.3		550	0.37	432	504	912
6	G-6	Rural	3_2	2	0	0	2	23	36	0		1	1	0	0		2001	1	15	58	0	1	6	0	1	0	0	0	0	120	39	2	1	1	0	20.0981	4.31835	22.1699	0	1.46478	1.9438	6.05142
7	G-7	Rural	1_1	1	1	0	2	24	31	0		0		0	1	2	1988	0	1	52	0	0		0	0	1	0	0	0	8	2.5	3	0		0	18.6241	14.5576	21.641	0	0.434412			49.3		510	0.37	184	196	168
7	G-7	Rural	1_2	1	1	0	2	24	31	0		0		0	1	2	1988	0	1	52	0	0		0	0	1	0	0	0	8	2.5	3	0		0	16.3181	6.67594	32.15	0		0.277104
7	G-7	Rural	2_1	2	1	0	2	23	32	0		1	1	1	0		1988	0	8	52	1	0		1	0	1	1	0	0	10	3	1	0		0	12.9805	5.29764	10.4389	0	1.10753			102.6	78.54	400	0.37	488	580	224
7	G-7	Rural	2_2	2	1	0	2	23	32	0		1	1	1	0		1988	0	8	52	1	0		1	0	1	1	0	0	10	3	1	0		0	14.5887	5.62909	25.9772	0	1.75359	1.54045	1.6154
7	G-7	Rural	3_1	3	1	0	2	23	30	0		1	1	1	0		1988	0	15	52	1	0		0	0	1	0	0	0	35	10	3	0		0	14.0204	4.76917	17.7829	0		0.545485		90.8		750	0.07	160	168	252
7	G-7	Rural	3_2	3	1	0	2	23	30	0		1	1	1	0		1988	0	15	52	1	0		0	0	1	0	0	0	35	10	3	0		0	25.0243	10.2843	23.7733	0	2.16113	1.44943
8	G-8	Rural	1_1	1	1	0	2	23	45	0		1	1	0	1	1	1998	0	1	65	1	0		0	0	0	0	0	0	43	13	2	0		1	27.669	13.6825	48.3631	0	6.41129	4.88506	4.56221	66.1		350	0.59	732	976	360
8	G-8	Rural	1_2	1	1	0	2	23	45	0		1	1	0	1	1	1998	0	1	65	1	0		0	0	0	0	0	0	43	13	2	0		1	15.1451	6.41349	54.29	0	3.89511	0.492887
8	G-8	Rural	2_1	2	1	0	2	22	43	0		0		0	0		1998	0	10	65	1	1	2	0	2	0	0	0	0	142	43	2	0		1	17.2552	9.71294	45.565	0	7.24169	3.8587	2.97596	25.6	25.21	500	0.82	712	940	260
8	G-8	Rural	2_2	2	1	0	2	22	43	0		0		0	0		1998	0	10	65	1	1	2	0	2	0	0	0	0	142	43	2	0		1	14.5605	7.21916	28.1236	0	4.73379	2.75927
8	G-8	Rural	3_1	3	1	0	2	21	50	0		0		0	0		1998	0	4	65	0	0		0	2	0	0	0	0	172	52	1	0		1	46.4567	11.9059	46.3984	0	2.4145	2.76998	2.9965	74.8		880	0.52	964	1472	248
8	G-8	Rural	3_2	3	1	0	2	21	50	0		0		0	0		1998	0	4	65	0	0		0	2	0	0	0	0	172	52	1	0		1	46.1553	11.1239	50.5955	0	6.1425	5.31617	3.70095
9	G-9	Rural	1_1	1	0	0	2	23	34	0		1	1	0	1	11	1993	0	7	317	1	0		0	0	0	0	0	0	54	17	5	1	1	1	20.7707	14.4856	11.446	0	8.23087	0.136132	0.0766329	19.6		430	0.15	320	356	204
9	G-9	Rural	1_2	1	0	0	2	23	34	0		1	1	0	1	11	1993	0	7	317	1	0		0	0	0	0	0	0	54	17	5	1	1	1	33.2453	8.86407	19.9519	0	9.83147	2.7295	3.31497
9	G-9	Rural	3_1	1	0	0	2	22	32	0		1	1	0	0		1993	0	1	317	1	1	10	0	0	0	0	0	0	17	5	4	1	1	1		1.84037	27.9958	0		2.50894	1.54176	31.7		540	0	488	580	276
9	G-9	Rural	3_2	1	0	0	2	22	32	0		1	1	0	0		1993	0	1	317	1	1	10	0	0	0	0	0	0	17	5	4	1	1	1		1.37485	5.97269	0
9	G-9	Rural	2_1	2	0	0	2	19	34	0		0		0	0		1993	0	22	317	1	1	2	0	0	0	0	0	0	79	24	5	0		1	8.55344	1.86897	13.923	0		0.321868	0.963307	34.4	11.76	320	0.22	308	340	140
9	G-9	Rural	2_2	2	0	0	2	19	34	0		0		0	0		1993	0	22	317	1	1	2	0	0	0	0	0	0	79	24	5	0		1	14.7449	9.88496	24.8339	0	9.24508	2.34895	2.13956
10	G-10	Rural	1_1	1	1	0	2	28	30	0		1	1	0	0		1992	0	2	50	0	1	1	0	1	1	0	0	0	16	5	1	1	1	0	28.9414	11.6539	28.5797	0	9.51723	3.80846		70.5		460	1.11	652	836	216
10	G-10	Rural	1_2	1	1	0	2	28	30	0		1	1	0	0		1992	0	2	50	0	1	1	0	1	1	0	0	0	16	5	1	1	1	0	23.5615	16.3715	23.2135	0	11.7316	2.18069	2.80391
10	G-10	Rural	2_1	2	1	0	2	24	31	0		0		0	0		1992	0	24	50	1	1	2	0	1	1	0	0	0	86	26	2	1	1	0	14.1892	8.2843	23.8055	0	7.13311	1.28166	2.55522	73.6	26.37	620	0.15	200	212	180
10	G-10	Rural	2_2	2	1	0	2	24	31	0		0		0	0		1992	0	24	50	1	1	2	0	1	1	0	0	0	86	26	2	1	1	0	18.6113	8.5775	19.5254	0	10.2812	1.48556	1.7095
10	G-10	Rural	3_1	3	1	0	2	27	30	0		0		0	0		1992	0	4	50	0	0	2	0	1	1	0	0	0	86	26	1	1	1	0	26.4971	17.2318	19.3643	0	4.85491	1.03491	1.4559	70.2		780	0.44	108	112	116
10	G-10	Rural	3_2	3	1	0	2	27	30	0		0		0	0		1992	0	4	50	0	0	2	0	1	1	0	0	0	86	26	1	1	1	0	25.9763	14.1767	22.8613	0	13.3025	2.58281	2.88836
11	G-11	Rural	1_1	1	1	0	2	24	35	0		1	1	0	1	5	2005	1	6	36	0	0		0	1	0	0	0	0	42	13	2	0		0	22.0395	7.59045	20.8239	0		1.23638	3.21499	39.1		870	0.37	912	1348	380
11	G-11	Rural	1_2	1	1	0	2	24	35	0		1	1	0	1	5	2005	1	6	36	0	0		0	1	0	0	0	0	42	13	2	0		0	25.5162	8.45607	26.2085	0		1.74254	5.14104
11	G-11	Rural	2_1	2	1	0	2	24	35	0		0		0	0		2005	1	10	36	1	0		0	2	0	0	0	0	63	20	2	0		0	22.8994	6.16473	14.2364	0			2.32674	53.6		560	0.15	184	196	256
11	G-11	Rural	2_2	2	1	0	2	24	35	0		0		0	0		2005	1	10	36	1	0		0	2	0	0	0	0	63	20	2	0		0	20.6923	9.35989	25.3169	0		1.66919	5.12173
11	G-11	Rural	3_1	3	1	0	2	24	31	0		0		0	0		2005	1	4	36	0	1	2	0	2	0	0	0	0	86	26	2	0		0	12.7795	7.53674	13.5614	0	2.33993	0.0336161		39.3		660	0.37	656	844	164
11	G-11	Rural	3_2	3	1	0	2	24	31	0		0		0	0		2005	1	4	36	0	1	2	0	2	0	0	0	0	86	26	2	0		0	14.522	1.62703	11.6476	0
12	G-12	Rural	1_1	1	0	1	2	27	27	0		1	1	0	1	6	2004	1	2	100	0	1	8	0	2	0	0	0	0	32	10	2	1	1	0	15.0375	2.69795	10.6612	0		0.285744		32.5		550	0.07	132	136	136
12	G-12	Rural	1_2	1	0	1	2	27	27	0		1	1	0	1	6	2004	1	2	100	0	1	8	0	2	0	0	0	0	32	10	2	1	1	0	16.5842	0.907358	11.0096	0		0.242642	0.715072
12	G-12	Rural	2_1	2	0	1	2	28	28	0		1	1	0	0		2004	1	5	100	0	0		0	0	0	0	0	0	9	3	2	1	1	0	12.0518	2.46102	15.5118	0				55		590	0.07	844	1196	180
12	G-12	Rural	2_2	2	0	1	2	28	28	0		1	1	0	0		2004	1	5	100	0	0		0	0	0	0	0	0	9	3	2	1	1	0	8.26054	1.37494	10.4876	0
12	G-12	Rural	3_1	2	0	1	2	27	24	0		0		0	0		2004	1	22	100	0	0		0	1	0	0	0	0	100	30	2	1	1	0	9.39469	3.21447	15.5929	0	0.366686	1.03011		42.1		730	0.22	416	480	252
12	G-12	Rural	3_2	2	0	1	2	27	24	0		0		0	0		2004	1	22	100	0	0		0	1	0	0	0	0	100	30	2	1	1	0	9.60834	3.79343	15.2843	0		0.94432
13	G-13	Rural	1_1	1			2
13	G-13	Rural	1_2				2
13	G-13	Rural	2_1	2			2
13	G-13	Rural	2_2				2
13	G-13	Rural	3_1	3			2
13	G-13	Rural	3_2				2
14	G-14	Rural	1_1	1	0	0	2	25	33	0		1	1	0	0		2002	1	0	68	0	1	5	0	1	0	0	0	0	18	6	1	1	1	0	35.544	21.5446	45.5356	0		2.55925		63.8		650	0.22	600	752	392
14	G-14	Rural	1_2	1	0	0	2	25	33	0		1	1	0	0		2002	1	0	68	0	1	5	0	1	0	0	0	0	18	6	1	1	1	0	42.5654	26.1408	39.1503	0	7.79783	4.65423						580	720	488
14	G-14	Rural	2_1	2	0	0	2	25	32	0		1	1	0	0		2002	1	16	68	1	0		0	1	0	0	0	0	109	33	1	1	1	0	26.1376	16.193	26.5681	0	2.55991	2.32275		53.3	56.39	700	0.15	288	316	404
14	G-14	Rural	2_2	2	0	0	2	25	32	0		1	1	0	0		2002	1	16	68	1	0		0	1	0	0	0	0	109	33	1	1	1	0	25.5199	7.88817	24.4247	0		1.88887						372	424	460
14	G-14	Rural	3_1	2	0	0	2	24	32	0		1	1	0	0		2002	1	6	68	1	0		0	1	0	0	0	0	109	33	3	1	1	0	26.6753	8.90381	28.8638	0	3.49592	2.12235	2.60185	56		600	0.22	612	772	376
14	G-14	Rural	3_2	2	0	0	2	24	32	0		1	1	0	0		2002	1	6	68	1	0		0	1	0	0	0	0	109	33	3	1	1	0	28.1938	8.19011	29.0646	0		2.09377						692	904	448
15	G-15	Rural	1_1	1	1	0	2	24	33	0		0		0	1	9	1995	0	12	85	0	0		0	1	0	0	0	0	93	28	3	1	1	0	9.52416	2.55185	204.352	0		1.14339		95.8		720	0.37	804	1116	280
15	G-15	Rural	1_2	1	1	0	2	24	33	0		0		0	1	9	1995	0	12	85	0	0		0	1	0	0	0	0	93	28	3	1	1	0	9.58519		82.1321	0		0.191708						868	1248	288
15	G-15	Rural	2_1	2	1	0	2	24	33	0		0		0	0		1995	0	0	85	0	0		0	1	0	0	0	0	60	18	1	0		0	10.8568	4.78228	87.569	0	0.888523	0.636122		86.5	66.67	500	0.22	1384	3192	400
15	G-15	Rural	2_2	2	1	0	2	24	33	0		0		0	0		1995	0	0	85	0	0		0	1	0	0	0	0	60	18	1	0		0	12.8682	4.07278	75.7897	0		0.507902						1304	2692	356
15	G-15	Rural	3_1	3	1	0	2	21	35	0		0		0	0		1995	0	30	85	1	0		0	0	0	0	0	0	139	42	1	0		0	9.86898	6.96305	66.0606	0	1.66898			52.9		750	0.22	652	836	356
15	G-15	Rural	3_2	3	1	0	2	21	35	0		0		0	0		1995	0	30	85	1	0		0	0	0	0	0	0	139	42	1	0		0	7.44294	2.29475	31.8685	0								592	740	384
16	G-16	Rural	1_1	1	0	1	2	26	28	0		1	1	0	1	5	2004	1	3	111	0	1	6	0	2	0	0	0	0	32	10	1	0		0	12.6726	12.309	33.9578	0	13.3098	3.74557	1.41556	42.5		860	0.3	768	1044	392
16	G-16	Rural	1_2	1	0	1	2	26	28	0		1	1	0	1	5	2004	1	3	111	0	1	6	0	2	0	0	0	0	32	10	1	0		0	14.283	11.4625	31.5505	0	13.8523	5.27113	2.2833					572	708	356
16	G-16	Rural	2_1	2	0	1	2	25	28	0		0		0	0		2004	1	13	111	0	1	10	0	2	0	0	0	0	132	40	1	0		0	10.8254	0.498923	14.9009	0				49.7	39.24	720	0.52	588	732	404
16	G-16	Rural	2_2	2	0	1	2	25	28	0		0		0	0		2004	1	13	111	0	1	10	0	2	0	0	0	0	132	40	1	0		0	10.9285	1.96977	13.39	0								656	844	348
16	G-16	Rural	3_1	2	0	1	2	28	24	0		0		0	0		2004	1	12	111	1	1	5	0	2	0	0	0	0	63	19	3	0		0	18.4073	15.3105	56.7383	0	15.3157	5.21376	2.97842	34.2		700	0.82	976	1504	476
16	G-16	Rural	3_2	2	0	1	2	28	24	0		0		0	0		2004	1	12	111	1	1	5	0	2	0	0	0	0	63	19	3	0		0	17.365	13.492	70.7966	0	10.5635	2.44145	0.0820636					920	1368	456
17	G-17	Rural	1_1	1	1	0	2	24	31	0		1	1	0	0		1989	0	0	50	0	0		0	1	0	0	0	0	25	8	2	1	1	0	14.231	4.38136	11.9014	0				61.3		430	0.37	264	288	448
17	G-17	Rural	1_2	1	1	0	2	24	31	0		1	1	0	0		1989	0	0	50	0	0		0	1	0	0	0	0	25	8	2	1	1	0	17.6419	4.13757	16.7855	0								280	308	428
17	G-17	Rural	2_1	2	1	0	2	22	32	0		0		1	0		1989	0	5	50	1	0		0	2	0	0	0	0	45	14	2	0		0	19.0913	2.32581	5.8408	0				59.4	56.3	360	0.82	292	320	488
17	G-17	Rural	2_2	2	1	0	2	22	32	0		0		1	0		1989	0	5	50	1	0		0	2	0	0	0	0	45	14	2	0		0	40.6564	6.23627	25.9877	0	3.6711	2.66028	1.40329					332	372	464
17	G-17	Rural	3_1	3	1	0	2	24	30	0		0		1	0		1989	0	1	50	1	1	1	0	1	0	0	0	0	35	10	1	0		0	14.5296	8.31416	12.298	0	3.73668	1.06871		51.3		530	0.22	312	348	388
17	G-17	Rural	3_2	3	1	0	2	24	30	0		0		1	0		1989	0	1	50	1	1	1	0	1	0	0	0	0	35	10	1	0		0	15.5711	6.92951	15.6329	0		0.0927419						336	376	412
18	G-18	Rural	1_1	1	1	0	2	26	43	0		0		0	0		2000	1	3	30	0	0		0	0	1	1	0	0	25	8	1	1	1	1	23.4223	8.60185	29.7999	0	3.91858	1.74159	4.92738	77.1		1160	0.52	840	1188	640
18	G-18	Rural	1_2	1	1	0	2	26	43	0		0		0	0		2000	1	3	30	0	0		0	0	1	1	0	0	25	8	1	1	1	1	21.9496	8.95438	34.689	0	4.54114	2.17061	2.89445					748	1008	720
18	G-18	Rural	2_1	2	1	0	2	21	61	0		0		1	0		2000	1	11	30	0	0		0	2	1	0	0	0	45	14	1	1	0	1	26.4889	6.11198	62.4113	0	3.60227	2.77757	2.63541	71.2	22	800	0.37	320	356	692
18	G-18	Rural	2_2	2	1	0	2	21	61	0		0		1	0		2000	1	11	30	0	0		0	2	1	0	0	0	45	14	1	1	0	1	29.6075	5.25126	62.2972	0	0.932915	1.97289	2.23373					292	320	700
18	G-18	Rural	3_1	3	1	0	2	24	58	0		0		1	0		2000	1	0	30	0	0		0	0	1	0	0	0	35	11	1	1	0	1	25.1977	17.7019	43.1398	0	4.96037	4.78399	2.76622	70.1		1180	0.07	380	432	936
18	G-18	Rural	3_2	3	1	0	2	24	58	0		0		1	0		2000	1	0	30	0	0		0	0	1	0	0	0	35	11	1	1	0	1	24.4108	11.5647	86.9253	0	2.5608	2.12622	2.19714					344	388	952
19	G-19	Rural	1_1	1	1	0	2	26	40	0		1	0	0	0		2004	1	1	54	0	1	3	0	2	0	0	0	0	22	7	3	0		1	40.1263	3.27242	19.4524	0		1.65431	0.756391	57		560	0.37	400	460	848
19	G-19	Rural	1_2	1	1	0	2	26	40	0		1	0	0	0		2004	1	1	54	0	1	3	0	2	0	0	0	0	22	7	3	0		1	28.8399	4.34736	17.0339	0		1.68173						348	392	864
19	G-19	Rural	2_1	2	1	0	2	24	44	0		0		1	0		2004	1	7	54	1	1	1	0	0	0	0	0	0	33	10	2	0		1	17.0894	4.69134	9.1339	0		0.192509		72.6	71.3	650	0.15	212	228	804
19	G-19	Rural	2_2	2	1	0	2	24	44	0		0		1	0		2004	1	7	54	1	1	1	0	0	0	0	0	0	33	10	2	0		1	17.475	4.71909	12.1264	0		0.904171	0.755837					216	232	832
19	G-19	Rural	3_1	3	1	0	2	26	40	0		0		1	0		2004	1	0	54	0	0		0	2	0	0	0	0	99	30	1	0		1	22.7273	7.15171	19.5276	0	2.33087	2.01182	1.18283	89.3		1660	0.45	380	432	760
19	G-19	Rural	3_2	3	1	0	2	26	40	0		0		1	0		2004	1	0	54	0	0		0	2	0	0	0	0	99	30	1	0		1	18.2551	5.59512	25.2177	0	1.46703	2.68076	1.30839					412	476	760
20	G-20	Rural	1_1	1	1	0	2	25	43	0		0		0	1	5	1991	0	5	48	1	0		0	2	0	0	0	0	25	7.5	2	0		1	7.62364	3.09966	7.13659	0		0.26695		86		620	0.07	464	548	624
20	G-20	Rural	1_2	1	1	0	2	25	43	0		0		0	1	5	1991	0	5	48	1	0		0	2	0	0	0	0	25	7.5	2	0		1	8.78285	3.10045	11.7969	0	0.427962	0.525263	0.0475553					504	604	624
20	G-20	Rural	2_1	2	1	0	2	24	44	0		0		0	0		1991	0	18	48	1	1	6	0	2	0	0	0	0	124	37.5	2	0		1	9.14608		8.36672	0				79.7	77.5	750	0.07	776	1060	676
20	G-20	Rural	2_2	2	1	0	2	24	44	0		0		0	0		1991	0	18	48	1	1	6	0	2	0	0	0	0	124	37.5	2	0		1	8.55428	2.16512	9.12989	0	0.41649	0.904792						720	956	640
20	G-20	Rural	3_1	3	1	0	2	23	51	0		0		0	0		1991	0	10	48	1	0		0	0	0	0	0	0	182	55	1	0		1	8.67484	2.79081	2.44869	0				77.4		680	0.22	352	396	928
20	G-20	Rural	3_2	3	1	0	2	23	51	0		0		0	0		1991	0	10	48	1	0		0	0	0	0	0	0	182	55	1	0		1	13.8392	6.20308	7.82583	0	1.46431	0.448707						348	392	932
21	S-1	Urban	1_1	1	0	0	2	24	36	0		0		0	0		1996	0	0	73	0	0		0	0	1	0	0	0	18	5.5	3	0		0	28.6112	8.01707	23.4395	0	4.80455	1.90994	1.74618	88.5		410	0.07	484	576	276
21	S-1	Urban	1_2	1	0	0	2	24	36	0		0		0	0		1996	0	0	73	0	0		0	0	1	0	0	0	18	5.5	3	0		0	34.4777	6.66551	19.4313	0	2.09158	0.480505						540	656	288
21	S-1	Urban	2_1	2	0	0	2	23	32	0		0		0	0		1996	0	13	73	1	0		0	0	1	0	0	0	56	17	3	0		0	16.4278	6.35513	15.9623	0	3.52717	1.1174		119.3	82.8	650	0	304	336	268
21	S-1	Urban	2_2	2	0	0	2	23	32	0		0		0	0		1996	0	13	73	1	0		0	0	1	0	0	0	56	17	3	0		0	15.7932	2.11709	17.9556	0		1.30896						272	296	300
21	S-1	Urban	3_1	2	0	0	2	23	31	0		0		0	0		1996	0	10	73	1	1	1	0	1	1	0	0	0	56	17	4	0		0	16.1291	5.14547	14.501	0	3.73384	0.634134		102.3		600	0.07	340	380	244
21	S-1	Urban	3_2	2	0	0	2	23	31	0		0		0	0		1996	0	10	73	1	1	1	0	1	1	0	0	0	56	17	4	0		0	15.3384	1.10583	12.6697	0		0.720522						344	388	288
22	S-2	Urban	1_1	1	0	1	2	26	40	0		1	1	0	1	4	2005	1	2	150	1	0		0	2	1	0	0	0	32	10	2	0		0	19.8863	6.24679	13.7533	0	4.62887	0.804572		158.3		400	0.22	820	1148	532
22	S-2	Urban	1_2	1	0	1	2	26	40	0		1	1	0	1	4	2005	1	2	150	1	0		0	2	1	0	0	0	32	10	2	0		0	21.2489	8.43722	11.7777	0	7.13714	0.298465						820	1148	528
22	S-2	Urban	2_1	2	0	1	2	24	49	0		0		0	0		2005	1	5	150	0	0		0	2	1	0	0	0	36	11	2	0		0	30.8118	9.64099	17.3158	0	8.25598	0.629367		172	218.9	450	0.37	724	964	396
22	S-2	Urban	2_2	2	0	1	2	24	49	0		0		0	0		2005	1	5	150	0	0		0	2	1	0	0	0	36	11	2	0		0	26.9751	8.75102	15.1351	0	7.12413	1.23989						788	1084	420
22	S-2	Urban	3_1	2	0	1	2	24	50	0		0		0	0		2005	1	0	150	1	0		0	0	1	0	0	0	175	53	2	0		0	24.6675	9.11661	17.5326	0	7.18747	1.09668		173		400	0.37	516	624	504
22	S-2	Urban	3_2	2	0	1	2	24	50	0		0		0	0		2005	1	0	150	1	0		0	0	1	0	0	0	175	53	2	0		0	23.8995	7.86105	19.7113	0	4.99935	0.860512						456	536	456
23	S-3	Urban	1_1	1	0	0	2	26	33	0		1	1	1	1	2	2000	1	2	170	0	1	4	1	2	1	0	0	0	33	10	10	1	0	0	35.9293	8.25826	27.5422	0	2.17643	1.00697		58.5		480	0.3	392	448	420
23	S-3	Urban	1_2	1	0	0	2	26	33	0		1	1	1	1	2	2000	1	2	170	0	1	4	1	2	1	0	0	0	33	10	10	1	0	0	36.7102	8.222	23.5428	0		1.6972						412	476	396
23	S-3	Urban	2_1	2	0	0	2	26	33	0		0		1	0		2000	1	0	170	1	0		1	0	1	0	0	0	12	4	10	1	0	0	32.2083	8.10113	29.8886	0		1.53406	0.921391	64.5	46.1	400	0.21	364	412	388
23	S-3	Urban	2_2	2	0	0	2	26	33	0		0		1	0		2000	1	0	170	1	0		1	0	1	0	0	0	12	4	10	1	0	0	32.2937	8.28594	27.584	0	1.82234	3.05294						344	388	316
23	S-3	Urban	3_1	2	0	0	2	26	33	0		0		1	0		2000	1	0	170	1	0		0	0	1	0	0	0	17	5	10	1	0	0	40.5949	7.56932	17.3748	0		0.626017		35.3		380	0.25	376	428	376
23	S-3	Urban	3_2	2	0	0	2	26	33	0		0		1	0		2000	1	0	170	1	0		0	0	1	0	0	0	17	5	10	1	0	0	35.4885	5.26897	13.3386	0		0.223849						384	440	412
24	S-4	Urban	1_1	1	0	1	2	24	36	0		1	1	0	1	5	2006	1	2	165	1	0		0	2	1	0	1	0	64	20	2	0		1	16.5907		13.0196	0		0.669694	0.348952	35		430	0.3	200	212	220
24	S-4	Urban	1_2	1	0	1	2	24	36	0		1	1	0	1	5	2006	1	2	165	1	0		0	2	1	0	1	0	64	20	2	0		1	17.5792	3.9902	13.9623	0		0.372365						168	176	228
24	S-4	Urban	2_1	2	0	1	2	21	45	0		0		0	0		2006	1	4	165	1	1	5	0	2	1	0	0	0	123	38	4	0		1	16.4982	4.31195	15.1186	0		0.945493	1.12307	44.7	29.2	450	0.07	72	72	184
24	S-4	Urban	2_2	2	0	1	2	21	45	0		0		0	0		2006	1	4	165	1	1	5	0	2	1	0	0	0	123	38	4	0		1	20.8947	5.28951	15.3961	0		0.081364	3.77967					76	76	176
24	S-4	Urban	3_1	2	0	1	2	24	45	0		0		0	0		2006	1	2	165	1	0		0	0	1	0	1	0	176	53	2	0		1	18.62	4.69285	15.1982	0	0.72051	1.18082		50.1		500	0.3	172	180	264
24	S-4	Urban	3_2	2	0	1	2	24	45	0		0		0	0		2006	1	2	165	1	0		0	0	1	0	1	0	176	53	2	0		1	20.5735	6.73462	17.5725	0	1.54219	1.33348	0.84454					184	196	284
25	S-5	Urban	1_1	1	1	0	2	27	41	0		0		0	0		1978	0	0	99	1	0		0	1	1	0	0	0	14	4.2	1	0		1	16.2188	1.13051	8.12842	0				170.5		430	0	584	724	628
25	S-5	Urban	1_2	1	1	0	2	27	41	0		0		0	0		1978	0	0	99	1	0		0	1	1	0	0	0	14	4.2	1	0		1	17.7352	5.00615	20.6864	0		2.37788	1.62985					620	784	656
25	S-5	Urban	2_1	2	1	0	2	27	39	0		1	1	0	0		1978	0	2	99	1	0		0	1	1	0	1	0	18	5.3	1	0		1	18.269	5.1655	17.1048	0	0.926224	0.908099	2.51098	157.5	213.29	750	0.15	312	348	488
25	S-5	Urban	2_2	2	1	0	2	27	39	0		1	1	0	0		1978	0	2	99	1	0		0	1	1	0	1	0	18	5.3	1	0		1	15.6566	1.70345	12.7408	0		0.78635	5.09327					364	412	496
25	S-5	Urban	3_1	3	1	0	2	24	44	0		0		1	0		1978	0	0	99	1	0		0	1	1	0	0	0	112	34	1	0		1	14.2633	3.88212	19.6458	0		0.138549	1.87071	173.5		650	0.07	376	428	488
25	S-5	Urban	3_2	3	1	0	2	24	44	0		0		1	0		1978	0	0	99	1	0		0	1	1	0	0	0	112	34	1	0		1	12.8331	3.86316	20.3755	0	0.459504	0.251626						384	440	484
26	S-6	Urban	1_1	1	0	1	2	25	45	0		0		0	0		2004	1	1	80	1	1	2	0	2	1	1	0	0	29	9	4	0		0	17.3094	2.93661	6.54792	0			2.0386	89.8		400	0.22	660	848	424
26	S-6	Urban	1_2	1	0	1	2	25	45	0		0		0	0		2004	1	1	80	1	1	2	0	2	1	1	0	0	29	9	4	0		0	24.727	4.26009	5.64126	0		1.07098	2.88333					664	856	360
26	S-6	Urban	2_1	2	0	1	2	26	37	0		1	1	0	0		2004	1	10	80	1	1	2	0	2	1	0	1	0	135	40	4	0		0	22.7366	4.80048	7.17977	0		1.10585		123	116.43	660	0.15	436	508	372
26	S-6	Urban	2_2	2	0	1	2	26	37	0		1	1	0	0		2004	1	10	80	1	1	2	0	2	1	0	1	0	135	40	4	0		0	22.8834	3.81931	1.60525	0		0.470362	2.57368					408	472	344
26	S-6	Urban	3_1	2	0	1	2	26	37	0		0		0	0		2004	1	5	80	1	0		0	2	1	0	1	0	16	5	4	0		0	17.1758	2.50905	6.41844	0		0.796864	2.0762	104.1		550	0.37	312	348	364
26	S-6	Urban	3_2	2	0	1	2	26	37	0		0		0	0		2004	1	5	80	1	0		0	2	1	0	1	0	16	5	4	0		0	22.0627	3.67729	4.05545	0		0.920709						324	360	388
27	S-7	Urban	1_1	1	0	0	2	26	53	0		1	1	0	0		2003	1	0	600	1	0		0	2	1	0	0	0	16	5	4	0		1	21.2584	4.75593	19.4134	0	3.09753	2.18049	2.0386	77.7		450	0.3	760	1028	1048
27	S-7	Urban	1_2	1	0	0	2	26	53	0		1	1	0	0		2003	1	0	600	1	0		0	2	1	0	0	0	16	5	4	0		1	21.4626	5.393	29.7646	0	1.90964	2.64641	2.88333					708	932	1008
27	S-7	Urban	2_1	2	0	0	2	26	50	0		0		0	0		2003	1	13	600	1	0		0	0	1	0	0	0	62	19	4	0		1	19.0978	4.88447	20.8585	0	1.854	1.47051		56.7	70.8	750	0.3	476	564	516
27	S-7	Urban	2_2	2	0	0	2	26	50	0		0		0	0		2003	1	13	600	1	0		0	0	1	0	0	0	62	19	4	0		1	19.8213	5.61672	27.2354	0	1.94673	1.48552	2.57368					416	480	540
27	S-7	Urban	3_1	2	0	0	2	26	50	0		0		0	0		2003	1	30	600	1	0		0	0	1	1	1	0	84	25	4	0		1	16.1176	4.48513	19.5288	0	2.34854	1.07645	2.0762	81.3		650	0.22	212	228	500
27	S-7	Urban	3_2	2	0	0	2	26	50	0		0		0	0		2003	1	30	600	1	0		0	0	1	1	1	0	84	25	4	0		1	12.0359	3.22221	19.2117	0	0.295177	1.33791						284	312	512
28	S-8	Urban	1_1	1	1	0	2	25	33	0		1	1	1	1	8	1995	0	8	305	0	0		0	2	1	0	0	0	41	13	2	0		0	17.23	4.01025	14.4077	0	4.68068	1.2661		36.7		750	0.07	572	708	572
28	S-8	Urban	1_2	1	1	0	2	25	33	0		1	1	1	1	8	1995	0	8	305	0	0		0	2	1	0	0	0	41	13	2	0		0	17.181	8.23418	20.7039	0	5.35492	1.05426						596	744	644
28	S-8	Urban	2_1	2	1	0	2	23	45	0		0		1	0		1995	0	17	305	1	0		0	0	1	0	0	0	101	30	2	0		0	14.3259	5.70756	11.6735	0	4.63573	0.640088		25.3	55.13	700	0.07	240	260	644
28	S-8	Urban	2_2	2	1	0	2	23	45	0		0		1	0		1995	0	17	305	1	0		0	0	1	0	0	0	101	30	2	0		0	17.3133	14.543	16.0673	0	4.87383	1.35283						268	292	624
28	S-8	Urban	3_1	3	1	0	2	24	39	0		0		1	0		1995	0	20	305	0	0		0	2	1	0	0	0	112	34	2	0		0	12.3724	4.54406	5.60231	0		0.152079		23.4		1100	0.21	128	132	616
28	S-8	Urban	3_2	3	1	0	2	24	39	0		0		1			1995	0	20	305	0	0		0	2	1	0	0	0	112	34	2	0		0	8.37117	5.42702	3.57007	0	4.77708	0.177216						108	112	620
29	S-9	Urban	1_1	1	1	0	2	29	36	0		1	0	0	0		1983	0	1	103	1	0		0	1	0	1	0	0	19	5.6	2	0		1	17.3913	3.34642	12.8131	0		0.408431	0	54.1		450	0.16	324	360	420
29	S-9	Urban	1_2	1	1	0	2	29	36	0		1	0	0	0		1983	0	1	103	1	0		0	1	0	1	0	0	19	5.6	2	0		1	16.9497		5.23771	0								328	368	432
29	S-9	Urban	2_1	2	1	0	2	25	31	0		0		1	0		1983	0	16	103	1	1	5	0	1	0	0	1	0	30	9	2	0		1	15.8673	3.22529	17.5885	0		1.09399		49.5	52.03	500	0.11	436	508	408
29	S-9	Urban	2_2	2	1	0	2	25	31	0		0		1	0		1983	0	16	103	1	1	5	0	1	0	0	1	0	30	9	2	0		1	15.3393	0.904214	15.7883	0		0.764846						424	492	452
29	S-9	Urban	3_1	3	1	0	2	24	31	0		0		1	0		1983	0	50	103	1	0		0	2	0	0	0	0	54	16	2	0		1	17.8307	4.87792	8.51679	0	1.00496	1.0413		61.3		780	0.23	400	460	484
29	S-9	Urban	3_2	3	1	0	2	24	31	0		0		1	0		1983	0	50	103	1	0		0	2	0	0	0	0	54	16	2	0		1	19.4721	4.98932	10.5847	0		0.297245						400	460	464
30	S-10	Urban	1_1	1	0	0	2	27	38	0		1	1	0	1	5	2005	1	5	100	1	0		0	0	1	0	0	0	33	10	3	0		0	14.1526	3.82519	9.67737	0	0.173131	1.31877		70.6		410	0	936	1404	368
30	S-10	Urban	1_2	1	0	0	2	27	38	0		1	1	0	1	5	2005	1	5	100	1	0		0	0	1	0	0	0	33	10	3	0		0	13.2639	2.09285	8.62235	0		1.27208	1.95121					980	1512	356
30	S-10	Urban	2_1	2	0	0	2	27	38	0		0		0	0		2005	1	20	100	1	1	16	0	0	1	0	0	0	83	25	3	0		0	18.5085	3.49387	10.3565	0	0.0230827	1.8383	2.52451	70.2	71.41	510	0	452	532	260
30	S-10	Urban	2_2	2	0	0	2	27	38	0		0		0	0		2005	1	20	100	1	1	16	0	0	1	0	0	0	83	25	3	0		0	19.9614	3.48415	9.51198	0		1.39523						448	524	272
30	S-10	Urban	3_1	2	0	0	2	27	38	0		0		0	0		2005	1	15	100	1	1	1	0	0	1	0	0	0	83	25	3	0		0	16.5969	3.09934	7.14964	0		1.35841		71.3		490	0	476	564	324
30	S-10	Urban	3_2	2	0	0	2	27	38	0		0		0	0		2005	1	15	100	1	1	1	0	0	1	0	0	0	83	25	3	0		0	19.5327	4.98103	8.72153	0	0.855109	1.22257						420	488	312
1	G-1	Rural	1_1	1	0	1	3	26	74	0		1	0	0	1	4	2005	1	0	58	0	0		0	1	1	0	0	0	39	11.82	2	0		0	21.43	5.39191	9.64918	0	0.124311		0.717317	42.1922		490	0.22	560	688	768
1	G-1	Rural	1_2	1	0	1	3	26	74	0		1	0	0	1	4	2005	1	0	58	0	0		0	1	1	0	0	0	39	11.82	2	0		0	26.3538	7.3547	22.2882	0	4.10775	2.7228	0.30863					568	700	812
1	G-1	Rural	2_1	2	0	1	3	25	74	0		0		0	0		2005	1	14	58	0	0		0	0	1	1	1	0	71	21.6	2	0		0	16.1781	5.1662	3.35731	0	1.73938			44.686	14.93	580	0.15	844	1196	852
1	G-1	Rural	2_2	2	0	1	3	25	74	0		0		0	0		2005	1	14	58	0	0		0	0	1	1	1	0	71	21.6	2	0		0	15.7298	7.0001	5.69617	0	1.85211							864	1240	808
1	G-1	Rural	3_1	2	0	1	3	26	72	0		0		0	0		2005	1	8	58	0	0		0	0	1	1	1	0	39	11.82	3	0		0	14.2233	6.01559	8.17344	0	1.19879			31.209		550	0.3	328	368	620
1	G-1	Rural	3_2	2	0	1	3	26	72	0		0		0	0		2005	1	8	58	0	0		0	0	1	1	1	0	39	11.82	3	0		0	15.3612	5.8482	7.13743	0	1.04267							320	356	580
2	G-2	Rural	1_1	1	1	0	3	26	70	1	1	1	0	0	1	1	2002	1	0	70	1	0		0	0	0	0	0	0	17	5.18	2	0		0	20.6165	7.14508	29.7995	0	3.20358		5.12716	48.0118		360	0.07	532	644	616
2	G-2	Rural	1_2	1	1	0	3	26	70	1	1	1	0	0	1	1	2002	1	0	70	1	0		0	0	0	0	0	0	17	5.18	2	0		0	15.631	5.49327	17.0768	0	1.30473		5.69967					576	712	540
2	G-2	Rural	2_1	2	1	0	3	27	74	0		0		0	0		2002	1	3	70	1	0		0	2	0	1	0	0	27	8.03	2	0		0	20.6231	6.09394	26.845	0			5.84349	64.9181	48.89	430	0.3	468	552	760
2	G-2	Rural	2_2	2	1	0	3	27	74	0		0		0	0		2002	1	3	70	1	0		0	2	0	1	0	0	27	8.03	2	0		0	20.6231	6.09394	26.845	0			5.84349					480	568	732
2	G-2	Rural	3_1	3	1	0	3	27	74	0		0		0	0		2002	1	0	70	0	0		0	0	0	0	0	0	19	5.6	1	0		0	25.4942	11.0184	33.4142	0	2.65974		7.11778	64.1015		450	0	500	600	1140
2	G-2	Rural	3_2	3	1	0	3	27	74	0		0		0	0		2002	1	0	70	0	0		0	0	0	0	0	0	19	5.6	1	0		0	23.6014	7.07711	41.5204	0	1.48332		5.01475					500	600	1120
3	G-3	Rural	1_1	1	0	1	3	25	71	0		1	1	0	1	4	2005	1	0	50	1	0		0	1	0	1	0	0	30	9.07	2	0		0	36.469	6.75502	15.8265	0	2.77462	0.687525	2.99825	44.8861		470	0.45	776	1060	1380
3	G-3	Rural	1_2	1	0	1	3	25	71	0		1	1	0	1	4	2005	1	0	50	1	0		0	1	0	1	0	0	30	9.07	2	0		0	35.9363	5.3038	21.6285	0			2.62233					764	1036	1368
3	G-3	Rural	2_1	2	0	1	3	25	74.5	0		1	0	0	0		2005	1	2	50	1	1	1	0	0	0	1	0	0	132	39.78	3	0		0	35.371	6.30721	53.3494	0	1.348		5.22032	75.9915	42.03	430	0.22	564	696	1340
3	G-3	Rural	2_2	2	0	1	3	25	74.5	0		1	0	0	0		2005	1	2	50	1	1	1	0	0	0	1	0	0	132	39.78	3	0		0	15.8791	4.24438	33.3776	0			5.59651					576	712	1352
3	G-3	Rural	3_1	2	0	1	3	25	76	0		0		0	1	3	2005	1	10	50	0	0		0	1	0	1	0	0	32	9.62	2	0		0	16.9769	5.46089	36.8444	0	0.311199		3.36588	59.9602		450	0.3	368	416	1244
3	G-3	Rural	3_2	2	0	1	3	25	76	0		0		0	1	3	2005	1	10	50	0	0		0	1	0	1	0	0	32	9.62	2	0		0	18.8872	4.43313	31.2484	0	0.489026		2.5825					352	396	1252
4	G-4	Rural	1_1	1	1	1	3	28	63	0		0		0	1	7	2003	1	5	85	1	0		0	1	1	0	0	0	41	12.3	5	0		1	19.7203	7.68132	11.4188	0	0.243908		2.04858	46.1119		460	0.3	376	428	212
4	G-4	Rural	1_2	1	1	1	3	28	63	0		0		0	1	7	2003	1	5	85	1	0		0	1	1	0	0	0	41	12.3	5	0		1	19.8018	7.67695	11.639	0	0.0433008		1.98487					392	448	224
4	G-4	Rural	2_1	2	1	1	3	26	73	1	1	1	1	0	0		2003	1	23	85	1	1	10	0	1	1	1	1	0	72	21.8	5	0		1	24.8247	7.08346	15.3729	0			1.67415	68.5551	104.74	550	0.22	336	376	608
4	G-4	Rural	2_2	2	1	1	3	26	73	1	1	1	1	0	0		2003	1	23	85	1	1	10	0	1	1	1	1	0	72	21.8	5	0		1	16.9161	7.10545	9.23848	0	0.605369		1.34554					344	388	624
4	G-4	Rural	3_1	3	1	1	3	25	78	0		0		0	0		2003	1	3	85	0	0		0	0	1	1	0	0	79	24	1	0		1	50.4181	8.47963	9.62529	0			4.04082	74.3096		580	0.45	144	152	748
4	G-4	Rural	3_2	3	1	1	3	25	78	0		0		0	0		2003	1	3	85	0	0		0	0	1	1	0	0	79	24	1	0		1	54.2024	16.5446	13.2141	0	0.8034		4.27097					136	140	740
5	G-5	Rural	1_1	1	0	1	3	29	50	1	1	0		0	1	2	2000	1	3	100	1	0		0	1	0	0	0	0	29	8.7	2	0		0	33.3779	3.0809	21.4383	0			1.98628	67.7504		580	0.22	268	292	572
5	G-5	Rural	1_2	1	0	1	3	29	50	1	1	0		0	1	2	2000	1	3	100	1	0		0	1	0	0	0	0	29	8.7	2	0		0	39.2494	3.61645	19.9688	0			0.84099					296	328	556
5	G-5	Rural	2_1	2	0	1	3	28	58	0		0		1	0		2000	1	3	100	1	0		0	1	0	0	0	0	69	21	2	0		0	41.0561	4.46915	22.2018	0	2.28051	1.11495	1.0662	68.8294	54.64	470	0.22	260	284	320
5	G-5	Rural	2_2	2	0	1	3	28	58	0		0		1	0		2000	1	3	100	1	0		0	1	0	0	0	0	69	21	2	0		0	41.611	4.15058	14.1475	0			0.869498					248	268	352
5	G-5	Rural	3_1	2	0	1	3	25	70	1	0	0		0	0		2000	1	15	100	1	0		0	0	0	0	0	0	195	59	1	0		0	19.0719	5.29163	8.69992	0	1.53694	1.33539	1.59995	53.5542		390	0.37	108	112	520
5	G-5	Rural	3_2	2	0	1	3	25	70	1	0	0		0	0		2000	1	15	100	1	0		0	0	0	0	0	0	195	59	1	0		0	23.2053	4.8362	8.0757	0	1.46232	0.828381	0.728056					96	100	540
6	G-6	Rural	1_1	1	0	0	3	24	66	0		0		0	1	3	2001	1	1	58	1	0		0	1	0	0	0	0	14	4	2	0		0	17.836	9.32881	36.0232	0	7.21139	1.61812	2.20128	42.334		360	0.45	984	1524	1096
6	G-6	Rural	1_2	1	0	0	3	24	66	0		0		0	1	3	2001	1	1	58	1	0		0	1	0	0	0	0	14	4	2	0		0	22.9512	7.98478	36.6291	0	4.08414	1.98503	2.6191					940	1412	1076
6	G-6	Rural	2_1	2	0	0	3	25	68	0		0		0	0		2001	1	16	58	1	1	11	0	1	0	0	0	0	120	39	2	0		0	21.2753	8.31685	28.1115	0	7.46005	1.82915	1.37722	48.473	19.97	430	0.37	1028	1644	1132
6	G-6	Rural	2_2	2	0	0	3	25	68	0		0		0	0		2001	1	16	58	1	1	11	0	1	0	0	0	0	120	39	2	0		0	20.6878	7.92638	27.363	0	9.03785	2.65476	0.914809					1012	1600	1220
6	G-6	Rural	3_1	2	0	0	3	25	64	0		1	1	0	0		2001	1	15	58	1	1	6	0	1	0	0	0	0	120	39	2	0		0	16.2113	8.13541	22.9906	0	8.78937	1.93155	2.32025	43.5608		450	0.15	424	492	1000
6	G-6	Rural	3_2	2	0	0	3	25	64	0		1	1	0	0		2001	1	15	58	1	1	6	0	1	0	0	0	0	120	39	2	0		0	16.2561	3.0652	19.1957	0	0.40442	1.48099	3.31425					452	532	968
7	G-7	Rural	1_1	1	1	0	3	28	51	0		0		0	1	2	1988	0	2	52	1	0		0	0	1	0	0	0	8	2.5	3	0		0	21.5285	5.01013	27.3022	0		2.61282	0.574869	36.2515		430	0	508	612	1268
7	G-7	Rural	1_2	1	1	0	3	28	51	0		0		0	1	2	1988	0	2	52	1	0		0	0	1	0	0	0	8	2.5	3	0		0	27.4989	9.2223	19.7748	0		1.79326	0.0726343					520	628	1228
7	G-7	Rural	2_1	2	1	0	3	26	62	1	0	1	1	1	0		1988	0	9	52	0	0		1	0	1	0	0	0	10	3	1	0		0	16.0154	1.86408	16.6425	0		1.17515	0.338839	73.5959	58.18	510	0	656	844	988
7	G-7	Rural	2_2	2	1	0	3	26	62	1	0	1	1	1	0		1988	0	9	52	0	0		1	0	1	0	0	0	10	3	1	0		0	15.2439	1.94546	19.1486	0		1.05571	1.08228					640	816	1028
7	G-7	Rural	3_1	3	1	0	3	27	54	1	1	0		1	0		1988	0	15	52	1	0		0	0	1	0	0	0	35	10	3	0		0	17.2656	0.200331	24.1129	0		1.61592	0.680861	66.4		470	0.3	248	268	1080
7	G-7	Rural	3_2	3	1	0	3	27	54	1	1	0		1	0		1988	0	15	52	1	0		0	0	1	0	0	0	35	10	3	0		0	13.5915	0.27777	32.3962	0		1.018	0.684526					220	236	1148
8	G-8	Rural	1_1	1	1	0	3	27	69	0		1	1	0	1	1	1998	0	3	65	1	0		0	0	0	0	0	0	43	13	2	0		1	24.675	9.20086	28.3788	0	10.9686	5.75312	1.13914	36.6024		400	0.3	400	460	840
8	G-8	Rural	1_2	1	1	0	3	27	69	0		1	1	0	1	1	1998	0	3	65	1	0		0	0	0	0	0	0	43	13	2	0		1	29.7833	7.78445	45.6663	0	5.98729	4.60798	0					464	548	828
8	G-8	Rural	2_1	2	1	0	3	29	61	0		0		0	0		1998	0	7	65	1	1	2	0	0	0	0	0	0	142	43	2	0		1	16.2543	7.75944	15.107	0	6.93265	4.98901	0.753452	28.8404	30.35	400	0.37	240	260	636
8	G-8	Rural	2_2	2	1	0	3	29	61	0		0		0	0		1998	0	7	65	1	1	2	0	0	0	0	0	0	142	43	2	0		1	17.0807	6.42707	22.2237	0	6.64257	6.13983	0.863405					252	272	620
8	G-8	Rural	3_1	3	1	0	3	29	61	0		0		0	0		1998	0	3	65	1	0		0	2	0	0	0	0	172	52	1	0		1	37.214	13.0512	25.2909	0	4.04782	4.63365	1.16803	21.6357		580	0.45	512	616	916
8	G-8	Rural	3_2	3	1	0	3	29	61	0		0		0	0		1998	0	3	65	1	0		0	2	0	0	0	0	172	52	1	0		1	36.5839	7.72178	17.8931	0	6.2725	4.27196	0.672338					480	568	864
9	G-9	Rural	1_1	1	0	0	3	26	65	1	1	1	1	0	1	11	1993	0	10	317	1	0		0	0	0	0	0	0	54	17	5	0		1	26.916	5.71171	11.745	0	6.03872	2.28179	3.35661	49.1757		550	0.45	396	456	472
9	G-9	Rural	1_2	1	0	0	3	26	65	1	1	1	1	0	1	11	1993	0	10	317	1	0		0	0	0	0	0	0	54	17	5	0		1	22.786	10.1732	11.3985	0	4.78691	1.86539	5.46601					332	372	448
9	G-9	Rural	2_1	2	0	0	3	26	65	0		0		0	0		1993	0	20	317	1	1	2	0	0	0	1	0	0	79	24	5	0		1	22.4375	7.62931	30.924	0	23.9809	1.19237		37.05	26.49	650	0.07	1044	1688	376
9	G-9	Rural	2_2	2	0	0	3	26	65	0		0		0	0		1993	0	20	317	1	1	2	0	0	0	1	0	0	79	24	5	0		1	22.8134	7.15868	26.78	0	23.2322							948	1432	320
9	G-9	Rural	3_1	2	0	0	3	26	65	1	1	0		0	0		1993	0	30	317	1	1	10	0	0	0	1	0	0	79	24	4	0		1	33.0648	10.5044	14.9643	0	4.14022			36.0694		460	0.15	1020	1620	536
9	G-9	Rural	3_2	2	0	0	3	26	65	1	1	0		0	0		1993	0	30	317	1	1	10	0	0	0	1	0	0	79	24	4	0		1	29.0652	9.88029	18.5937	0	5.96983	2.90786	2.36692					928	1384	552
10	G-10	Rural	1_1	1	1	0	3	28	66	1	1	1	1	0	0		1992	0	2	50	1	1	1	0	1	1	0	0	0	16	5	1	0		0	15.4166	7.37963	12.5714	0		2.35165		55.6823		415	0.3	212	228	512
10	G-10	Rural	1_2	1	1	0	3	28	66	1	1	1	1	0	0		1992	0	2	50	1	1	1	0	1	1	0	0	0	16	5	1	0		0	19.6155	5.69549	10.9417	0		2.35671						196	208	484
10	G-10	Rural	2_1	2	1	0	3	27	65	1	0	0		0	0		1992	0	26	50	0	1	2	0	1	1	0	0	0	86	26	2	0		0	29.4536	9.99001	8.69027	0		2.37464		42.2722	43.52	500	0.67	524	632	448
10	G-10	Rural	2_2	2	1	0	3	27	65	1	0	0		0	0		1992	0	26	50	0	1	2	0	1	1	0	0	0	86	26	2	0		0	31.8087	3.91047	16.6636	0		2.60908						628	796	476
10	G-10	Rural	3_1	3	1	0	3	27	63	1	0	0		0	0		1992	0	5	50	0	0	2	0	1	1	0	0	0	86	26	1	0		0	30.1394	40.5803	15.6084	0		2.32956	0.252838	52.8646		500	0.22	300	332	284
10	G-10	Rural	3_2	3	1	0	3	27	63	1	0	0		0	0		1992	0	5	50	0	0	2	0	1	1	0	0	0	86	26	1	0		0	32.5186	32.2269	14.7571	0		2.56786						312	348	296
11	G-11	Rural	1_1	1	1	0	3	25	70	0		1	1	0	1	5	2005	1	4	36	1	0		0	1	0	0	0	0	42	13	2	0		0	15.8585	7.24341	23.9169	0	8.34753	4.5604	5.40708	53.3387		480	0.3	748	1008	996
11	G-11	Rural	1_2	1	1	0	3	25	70	0		1	1	0	1	5	2005	1	4	36	1	0		0	1	0	0	0	0	42	13	2	0		0	12.8155	3.7308	14.8312	0	7.54141	2.1221	3.02296					720	956	988
11	G-11	Rural	2_1	2	1	0	3	25	75	1	1	0		0	0		2005	1	22	36	1	0		0	2	0	0	0	0	63	20	2	0		0	10.4543	8.19151	9.54341	0	10.2777	1.76383	6.63225	38.6269	25.1	500	0.07	404	464	664
11	G-11	Rural	2_2	2	1	0	3	25	75	1	1	0		0	0		2005	1	22	36	1	0		0	2	0	0	0	0	63	20	2	0		0	13.1547	7.53903	10.1875	0	11.4513	2.03381	7.63869					424	492	616
11	G-11	Rural	3_1	3	1	0	3	25	73	0		0		0	0		2005	1	6	36	1	1	2	0	0	0	0	0	0	86	26	2	0		0	18.9182	11.8271	18.2791	0	13.9322	2.31147	8.43142	16.3994		440	0.15	268	292	656
11	G-11	Rural	3_2	3	1	0	3	25	73	0		0		0	0		2005	1	6	36	1	1	2	0	0	0	0	0	0	86	26	2	0		0	15.0848	10.881	11.7208	0	9.06669	3.02288	7.77751					280	308	632
12	G-12	Rural	1_1	1	0	1	3	30	54	1	1	1	1	0	1	6	2004	1	0	100	1	1	8	0	2	0	0	0	0	32	10	2	0		0	22.7697	10.5755	32.6945	0	6.22808	4.34012	0.310152	56.3654		410	0.22	84	88	304
12	G-12	Rural	1_2	1	0	1	3	30	54	1	1	1	1	0	1	6	2004	1	0	100	1	1	8	0	2	0	0	0	0	32	10	2	0		0	21.8957	8.76994	30.7843	0	6.15023	3.49708	0.468017					96	100	300
12	G-12	Rural	2_1	2	0	1	3	27	57	0		1	1	0	0		2004	1	6	100	1	0		0	0	0	0	0	0	9	3	2	0		0	22.6214	14.4849	33.0438	0	4.2536	4.02278	0.549808	35.9817	36.17	430	0.15	168	176	468
12	G-12	Rural	2_2	2	0	1	3	27	57	0		1	1	0	0		2004	1	6	100	1	0		0	0	0	0	0	0	9	3	2	0		0	21.3713	11.6811	37.3861	0	7.03625	5.06616						180	192	492
12	G-12	Rural	3_1	2	0	1	3	28	65	1	2	0		0	0		2004	1	22	100	0	0		0	1	0	0	0	0	100	30	2	0		0	28.4991	13.1373	32.963	0	6.6203	4.38902	0.250913	52.7767		950	0.35	532	644	320
12	G-12	Rural	3_2	2	0	1	3	28	65	1	2	0		0	0		2004	1	22	100	0	0		0	1	0	0	0	0	100	30	2	0		0	34.9378	17.6446	33.6104	0	6.07832	3.99354						528	640	396
13	G-13	Rural	1_1	1			3
13	G-13	Rural	1_2	1			3
13	G-13	Rural	2_1	2			3
13	G-13	Rural	2_2	2			3
13	G-13	Rural	3_1	2			3
13	G-13	Rural	3_2	2			3
14	G-14	Rural	1_1	1	0	0	3	29	53	0		1	1	0	0		2002	1	0	68	1	1	5	0	1	0	0	0	0	18	6	1	0	0	0	15.5322	7.92381	17.1172	0	8.27695	0.959113	5.02512	105.969		410	0.22	528	640	760
14	G-14	Rural	1_2	1	0	0	3	29	53	0		1	1	0	0		2002	1	0	68	1	1	5	0	1	0	0	0	0	18	6	1	0	0	0	32.0697	10.4755	24.6103	0	13.4739	2.68749	5.91994					560	688	700
14	G-14	Rural	2_1	2	0	0	3	28	58	0		1	1	0	0		2002	1	16	68	1	0		0	1	0	0	0	0	109	33	1	0	0	0	53.9939	18.3258	31.7896	0	7.93684	1.93086	2.96169	80.8871	18.4	420	0.22	620	784	892
14	G-14	Rural	2_2	2	0	0	3	28	58	0		1	1	0	0		2002	1	16	68	1	0		0	1	0	0	0	0	109	33	1	0	0	0	38.1023	11.3316	27.5337	0	8.13952	1.33622	3.86382					480	568	908
14	G-14	Rural	3_1	2	0	0	3	28	53	0		1	1	0	0		2002	1	6	68	1	0		0	1	0	0	0	0	109	33	3	0	0	0	42.2025	6.47297	27.9204	0		1.03275	2.98088	87.1963		430	0.37	524	632	792
14	G-14	Rural	3_2	2	0	0	3	28	53	0		1	1	0	0		2002	1	6	68	1	0		0	1	0	0	0	0	109	33	3	0	0	0												536	652	800
15	G-15	Rural	1_1	1	1	0	3	28	60	1	2	0		0	1	9	1995	0	17	85	1	0		0	1	0	0	0	0	93	28	3	0	0	0	17.4184	4.09453	23.6268	0		4.8089		53.6523		400	0.3	324	360	420
15	G-15	Rural	1_2	1	1	0	3	28	60	1	2	0		0	1	9	1995	0	17	85	1	0		0	1	0	0	0	0	93	28	3	0	0	0	15.44	2.52823	26.4448	0		4.79946						308	340	404
15	G-15	Rural	2_1	2	1	0	3	27	65	0		0		0	0		1995	0	4	85	1	0		0	1	0	0	0	0	60	18	1	0	0	0	17.4398	3.88432	14.683	0		6.29854		32.7107	33.65	420	0.25	360	408	460
15	G-15	Rural	2_2	2	1	0	3	27	65	0		0		0	0		1995	0	4	85	1	0		0	1	0	0	0	0	60	18	1	0	0	0	17.4398	3.88432	14.683	0		6.29854						408	472	516
15	G-15	Rural	3_1	3	1	0	3	27	64	1	2	0		0	0		1995	0	0	85	1	0		0	0	0	0	0	0	139	42	1	0	0	0	9.0516	5.85986	9	0		4.96199		34.9877		430	0.33	764	1036	496
15	G-15	Rural	3_2	3	1	0	3	27	64	1	2	0		0	0		1995	0	0	85	1	0		0	0	0	0	0	0	139	42	1	0	0	0	7.56233	4.38572	8.93995	0	0.704833	3.23442						756	1020	540
16	G-16	Rural	1_1	1	0	1	3	27	61	0		1	1	0	1	5	2004	1	5	111	0	1	6	0	2	0	0	0	0	32	10	3	0	0	0	42.8869	17.1417	72.9671	0	1.03147	1.16471	7.61042	36.0214		670	1.19	652	836	416
16	G-16	Rural	1_2	1	0	1	3	27	61	0		1	1	0	1	5	2004	1	5	111	0	1	6	0	2	0	0	0	0	32	10	3	0	0	0	36.8601	18.8415	68.6879	0	4.90789	1.92512	3.86629					644	824	328
16	G-16	Rural	2_1	2	0	1	3	28	81	0		0		0	0		2004	1	3	111	1	1	10	0	2	0	0	0	0	132	40	3	0	0	0	28.545	7.81184	68.4513	0		2.38948	4.43005	34.4147	51.89	463	0.37	408	472	252
16	G-16	Rural	2_2	2	0	1	3	28	81	0		0		0	0		2004	1	3	111	1	1	10	0	2	0	0	0	0	132	40	3	0	0	0	32.8179	9.88979	75.2389	0		0.311671	6.75257					336	376	240
16	G-16	Rural	3_1	2	0	1	3	27	71	1	0	0		0	0		2004	1	5	111	0	1	5	0	2	0	0	0	0	63	19	3	0	0	0	24.3031	16.0639	65.4179	0	5.98529	2.04502	5.12317	27.8369		660	2.01	140	148	720
16	G-16	Rural	3_2	2	0	1	3	27	71	1	0	0		0	0		2004	1	5	111	0	1	5	0	2	0	0	0	0	63	19	3	0	0	0	22.8622	13.5701	58.4651	0	2.90764	2.42786	5.66648					132	136	736
17	G-17	Rural	1_1	1	1	0	3	28	79	1	1	0		0	0		1989	0	2	50	1	0		0	1	0	0	0	0	25	8	2	0	0	0	24.7868	6.04324	25.3169	0	3.5809	1.92139	3.94859	120.355		450	0.3	444	520	1284
17	G-17	Rural	1_2	1	1	0	3	28	79	1	1	0		0	0		1989	0	2	50	1	0		0	1	0	0	0	0	25	8	2	0	0	0	25.4307	4.06452	23.7893	0		1.96025	3.14499					392	448	1272
17	G-17	Rural	2_1	2	1	0	3	26	68	0		0		1	0		1989	0	6	50	1	0		0	2	0	0	0	0	45	14	2	0	0	0	29.1745	1.70455	21.9914	0		2.38582	1.39092	114.427	87.03	430	0.37	276	304	1200
17	G-17	Rural	2_2	2	1	0	3	26	68	0		0		1	0		1989	0	6	50	1	0		0	2	0	0	0	0	45	14	2	0	0	0	31.4561	2.59825	16.4437	0		1.64169	1.72078					244	264	1240
17	G-17	Rural	3_1	3	1	0	3	25	77	0		0		1	0		1989	0	5	50	1	1	1	0	1	0	0	0	0	35	10	1	0	0	0	15.1316	4.06968	16.8074	0	3.00723	2.09634	3.98779	97.115		1070	0.22	1252	2432	1080
17	G-17	Rural	3_2	3	1	0	3	25	77	0		0		1	0		1989	0	5	50	1	1	1	0	1	0	0	0	0	35	10	1	0	0	0	17.3035	4.38943	22.6629	0	0.178186	1.97184	4.76501					1292	2628	1140
18	G-18	Rural	1_1	1	1	0	3	27	85	0		0		0	0		2000	1	2	30	0	1		0	1	1	1	0	0	25	8	1	0	0	1	13.5475	8.20889	23.9353	0	12.0018	3.52935	7.19491	66.8139		400	0.3	168	176	792
18	G-18	Rural	1_2	1	1	0	3	27	85	0		0		0	0		2000	1	2	30	0	1		0	1	1	1	0	0	25	8	1	0	0	1	16.6659	8.18559	22.3581	0	12.5639	3.03142	7.36049					156	356	824
18	G-18	Rural	2_1	2	1	0	3	27	82	0		0		1	0		2000	1	2	30	0	1		0	0	1	0	0	0	45	14	1	0	0	1	20.6534	4.54932	21.7477	0	5.69993	2.87883	2.71559	65.4213	54.22	425	0.29	308	340	676
18	G-18	Rural	2_2	2	1	0	3	27	82	0		0		1	0		2000	1	2	30	0	1		0	0	1	0	0	0	45	14	1	0	0	1	15.9306	6.07298	20.1569	0	5.58292	2.65266	2.69645					336	376	788
18	G-18	Rural	3_1	3	1	0	3	27	88	0		0		1	0		2000	1	12	30	0	1		0	0	1	0	0	0	35	11	1	0	0	1	19.2384	4.54136	21.8908	0	6.86564	1.5995	4.58656	64.3569		430	0.35	328	368	716
18	G-18	Rural	3_2	3	1	0	3	27	88	0		0		1	0		2000	1	12	30	0	1		0	0	1	0	0	0	35	11	1	0	0	1	19.2384	8.07859	21.9344	0	7.74875	2.28072	4.58656					340	380	796
19	G-19	Rural	1_1	1	1	0	3	30	68	0		1	0	0	0		2004	1	1	54	1	1	3	0	1	0	0	0	0	22	7	3	0	0	1	20.2798		14.1388	0				56.0764		415	0.35	444	520	916
19	G-19	Rural	1_2	1	1	0	3	30	68	0		1	0	0	0		2004	1	1	54	1	1	3	0	1	0	0	0	0	22	7	3	0	0	1	22.3661	0.712217	8.31867	0		0.657561						420	488	968
19	G-19	Rural	2_1	2	1	0	3	29	73	1	1	0		1	0		2004	1	7	54	1	1	1	0	0	0	0	0	0	33	10	2	0	0	1	23.8966	1.2109	12.2293	0		1.36064		76.2389	113.73	390	0.22	220	236	308
19	G-19	Rural	2_2	2	1	0	3	29	73	1	1	0		1	0		2004	1	7	54	1	1	1	0	0	0	0	0	0	33	10	2	0	0	1	26.6489	2.52032	14.0197	0		1.54303						252	272	380
19	G-19	Rural	3_1	3	1	0	3	28	64	1	0	0		1	0		2004	1	5	54	0	0		0	2	0	0	0	0	99	30	1	0	0	1	25.6926	2.97358	8.60543	0		0.647161		31.615		830	0.27	368	416	836
19	G-19	Rural	3_2	3	1	0	3	28	64	1	0	0		1	0		2004	1	5	54	0	0		0	2	0	0	0	0	99	30	1	0	0	1	21.2968	0.856908	10.1265	0		0.736843						276	304	832
20	G-20	Rural	1_1	1	1	0	3	30	74	0		0		0	1	5	1991	0	1	48	1	0		0	2	0	0	0	0	25	7.5	2	0	0	1	17.5853	4.14957	5.99329	0	1.73132	1.65108		65.3261		400	0.22	300	332	536
20	G-20	Rural	1_2	1	1	0	3	30	74	0		0		0	1	5	1991	0	1	48	1	0		0	2	0	0	0	0	25	7.5	2	0	0	1	13.7224	2.74664	1.86057	0	0.856053	1.12908						376	428	580
20	G-20	Rural	2_1	2	1	0	3	30	75	1	1	0		0	0		1991	0	16	48	1	0		0	2	0	0	0	0	124	37.5	2	0	0	1	9.92347	2.68328	5.67493	0				112.918	35.38	450	0.22	224	240	520
20	G-20	Rural	2_2	2	1	0	3	30	75	1	1	0		0	0		1991	0	16	48	1	0		0	2	0	0	0	0	124	37.5	2	0	0	1	11.7048	3.06177	3.77396	0	1.237	1.6317						224	240	324
20	G-20	Rural	3_1	3	1	0	3	30	73	1	0	0		0	0		1991	0	20	48	1	1	5	0	0	0	0	0	0	182	55	1	0	0	1	15.3152	5.54989	5.14453	0	0.736604	2.19167	0.649743	70.1363		680	0.37	372	424	768
20	G-20	Rural	3_2	3	1	0	3	30	73	1	0	0		0	0		1991	0	20	48	1	1	5	0	0	0	0	0	0	182	55	1	0	0	1	12.0855	5.29389	1.96623	0	2.21089	1.12786						416	480	852
21	S-1	Urban	1_1	1	0	0	3	30	61	0		0		0	0		1996	0	4	73	0	0		0	0	1	0	0	0	18	5.5	3	0	0	0	22.7692	4.77692	4.31527	0	1.42806	1.91302		47.6938		400	0.15	248	268	356
21	S-1	Urban	1_2	1	0	0	3	30	61	0		0		0	0		1996	0	4	73	0	0		0	0	1	0	0	0	18	5.5	3	0	0	0	26.4244	4.31386	9.32406	0	1.37313	1.85984						204	216	364
21	S-1	Urban	2_1	2	0	0	3	30	61	1	2	0		0	0		1996	0	12	73	1	0		0	0	1	0	0	0	56	17	3	0	0	0	21.0426	4.53098	7.61371	0		1.40235		44.0654	35.59	500	0.37	292	320	104
21	S-1	Urban	2_2	2	0	0	3	30	61	1	2	0		0	0		1996	0	12	73	1	0		0	0	1	0	0	0	56	17	3	0	0	0	20.6259	2.74833	14.1733	0		2.00257	0.777848					284	312	220
21	S-1	Urban	3_1	2	0	0	3	29	56	1	1	0		0	0		1996	0	3	73	1	1	1	0	1	1	0	0	0	56	17	4	0	0	0	44.5855	9.17942	11.378	0	3.30244	1.99961		32.0717		520	0.37	404	464	180
21	S-1	Urban	3_2	2	0	0	3	29	56	1	1	0		0	0		1996	0	3	73	1	1	1	0	1	1	0	0	0	56	17	4	0	0	0	41.4468	4.36277	6.71093	0		0.55386						552	676	160
22	S-2	Urban	1_1	1	0	1	3	26	66	1	0	1	1	0	1	4	2005	1	4	150	0	0		0	2	1	0	0	0	32	10	2	0	0	0	37.1125	7.38985	16.5368	0	1.38862	1.52398	0.0967316	78.8557		390	0.22	772	1052	288
22	S-2	Urban	1_2	1	0	1	3	26	66	1	0	1	1	0	1	4	2005	1	4	150	0	0		0	2	1	0	0	0	32	10	2	0	0	0	53.9625	9.96196	24.671	0	2.60434	2.19042						796	1100	332
22	S-2	Urban	2_1	2	0	1	3	26	66	1	0	0		0	0		2005	1	9	150	0	0		0	2	1	0	0	0	36	11	2	0	0	0	71.5142	14.6666	41.6704	0	5.26231	2.20728		75.3602	77.28	650	0.3	500	600	344
22	S-2	Urban	2_2	2	0	1	3	26	66	1	0	0		0	0		2005	1	9	150	0	0		0	2	1	0	0	0	36	11	2	0	0	0	75.2383	11.0458	51.4659	0	2.8146	4.19605	1.07588					452	532	328
22	S-2	Urban	3_1	2	0	1	3	25	58	1	0	0		0	0		2005	1	5	150	0	0		0	0	1	0	0	0	175	53	2	0	0	0	57.391	11.0454	38.176	0		2.75302	0.27283	45.0983		470	0.45	208	224	152
22	S-2	Urban	3_2	2	0	1	3	25	58	1	0	0		0	0		2005	1	5	150	0	0		0	0	1	0	0	0	175	53	2	0	0	0	59.688	9.43259	26.3888	0		1.51359						276	304	144
23	S-3	Urban	1_1	1	0	0	3	25	75	1	0	1	1	1	1	2	2000	1	3	170	0	1	4	1	2	1	0	0	0	33	10	10	0	0	0	59.9403	9.52297	26.7157	0		3.28405		43.7202		560	0.22	212	228	460
23	S-3	Urban	1_2	1	0	0	3	25	75	1	0	1	1	1	1	2	2000	1	3	170	0	1	4	1	2	1	0	0	0	33	10	10	0	0	0	56.9659	8.57799	21.3068	0	1.0827	2.82501						228	244	428
23	S-3	Urban	2_1	2	0	0	3	27	70	1	0	0		1	0		2000	1	0	170	0	0		1	0	1	0	0	0	12	4	10	0	0	0	28.9302	4.8546	10.4574	0		1.30995		46.8014	31.61	380	0.07	184	196	660
23	S-3	Urban	2_2	2	0	0	3	27	70	1	0	0		1	0		2000	1	0	170	0	0		1	0	1	0	0	0	12	4	10	0	0	0	33.1367	6.25322	17.7542	0	2.36533	2.12648						232	252	704
23	S-3	Urban	3_1	2	0	0	3	27	70	1	0	0		1	0		2000	1	3	170	0	0		0	0	1	0	0	0	17	5	10	0	0	0	46.3533	7.49709	21.2908	0	2.88635	3.11937		48.0123		520	0.15	544	664	300
23	S-3	Urban	3_2	2	0	0	3	27	70	1	0	0		1	0		2000	1	3	170	0	0		0	0	1	0	0	0	17	5	10	0	0	0	41.1873	3.7521	11.5272	0		1.76774						564	696	296
24	S-4	Urban	1_1	1	0	1	3	25	73	1	0	1	1	0	1	5	2006	1	4	165	1	1	2	0	2	1	0	0	0	64	20	3	0	0	1	31.3173	4.34972	21.2155	0		1.74036		61.7913		475	0.22	388	444	120
24	S-4	Urban	1_2	1	0	1	3	25	73	1	0	1	1	0	1	5	2006	1	4	165	1	1	2	0	2	1	0	0	0	64	20	3	0	0	1	27.8847	4.43351	15.0338	0		2.34479	0.618967					400	460	132
24	S-4	Urban	2_1	2	0	1	3	25	80	1	0	0		0	0		2006	1	3	165	1	0		0	2	1	0	0	0	123	38	4	0	0	1	15.3523	2.54942	13.9786	0		4.85807	0.553229	56.2993	36.24	480	0.07	208	224	380
24	S-4	Urban	2_2	2	0	1	3	25	80	1	0	0		0	0		2006	1	3	165	1	0		0	2	1	0	0	0	123	38	4	0	0	1	16.7082	3.52667	17.3467	0		5.11725	0.576429					172	180	432
24	S-4	Urban	3_1	2	0	1	3	26	68	1	0	0		0	0		2006	1	12	165	0	0		0	2	1	0	1	0	176	53	3	0	0	1	26.5807	4.12158	21.5125	0		3.14773		48.6041		580	0.35	216	232	152
24	S-4	Urban	3_2	2	0	1	3	26	68	1	0	0		0	0		2006	1	12	165	0	0		0	2	1	0	1	0	176	53	3	0	0	1	28.8765	4.96874	24.8418	0		4.57259	0.933351					268	292	88
25	S-5	Urban	1_1	1	1	0	3	29	75	0		0		0	0		1978	0	3	99	1	0		0	1	1	0	0	0	14	4.2	1	0	0	1	34.9044	10.4062	30.9607	0	9.09798	5.08876		73.541		500	0.22	528	640	68
25	S-5	Urban	1_2	1	1	0	3	29	75	0		0		0	0		1978	0	3	99	1	0		0	1	1	0	0	0	14	4.2	1	0	0	1	33.8233	11.6207	32.0947	0	9.89586	4.49706						376	428	80
25	S-5	Urban	2_1	2	1	0	3	29	71	0		1	1	0	0		1978	0	6	99	1	0		0	1	1	0	0	0	18	5.3	1	0	0	1	33.0128	11.9524	32.355	0	9.00215	4.0987	0.60925	107.587	62.21	480	0.15	436	508	156
25	S-5	Urban	2_2	2	1	0	3	29	71	0		1	1	0	0		1978	0	6	99	1	0		0	1	1	0	0	0	18	5.3	1	0	0	1	36.1985	14.4665	47.4222	0	10.1806	4.81196						348	392	116
25	S-5	Urban	3_1	3	1	0	3	30	73	0		0		1	0		1978	0	12	99	1	0		0	1	1	0	0	0	112	34	1	0	0	1	26.7267	17.3431	34.9103	0	10.9997	5.37095	1.42509	79.7928		630	0.22	96	100	232
25	S-5	Urban	3_2	3	1	0	3	30	73	0		0		1	0		1978	0	12	99	1	0		0	1	1	0	0	0	112	34	1	0	0	1	26.0083	13.4188	26.0111	0	5.79411	4.73654						120	124	304
26	S-6	Urban	1_1	1	0	1	3	28	66	0		0		0	0		2004	1	4	80	1	1	2	0	2	1	1	0	0	29	9	4	0	0	0	45.4159	12.7126	31.6145	0	7.37252	2.95381	4.47174	94.544		480	0.37	604	756	636
26	S-6	Urban	1_2	1	0	1	3	28	66	0		0		0	0		2004	1	4	80	1	1	2	0	2	1	1	0	0	29	9	4	0	0	0	39.9863	7.99207	33.0942	0	1.99037	3.19714	4.77522					452	532	764
26	S-6	Urban	2_1	2	0	1	3	27	66	1	0	1	1	0	0		2004	1	7	80	1	1	2	0	2	1	0	1	0	135	40	4	0	0	0	41.946	9.64163	39.5079	0	8.96426	3.39883	5.26609	80.5185	16.76	530	0.15	332	372	504
26	S-6	Urban	2_2	2	0	1	3	27	66	1	0	1	1	0	0		2004	1	7	80	1	1	2	0	2	1	0	1	0	135	40	4	0	0	0	44.0612	8.25203	37.5479	0	2.42448	3.58224	5.59556					324	360	488
26	S-6	Urban	3_1	2	0	1	3	27	67	1	0	0		0	0		2004	1	14	80	1	0		0	2	1	0	1	0	16	5	4	0	0	0	47.5182	9.50553	35.2738	0	7.6527	3.12371	4.18279	74.0615		483	0.37	536	652	444
26	S-6	Urban	3_2	2	0	1	3	27	67	1	0	0		0	0		2004	1	14	80	1	0		0	2	1	0	1	0	16	5	4	0	0	0	44.8381	8.98583	32.9607	0	4.44055	2.97924	4.59104					548	668	472
27	S-7	Urban	1_1	1	0	0	3	26	68	0		1	1	0	0		2003	1	3	600	0	0		0	2	1	0	0	0	16	5	4	0	0	1	29.6004	8.09074	35.8581	0	3.12464	3.96348	2.12167	21.8235		460	0.37	820	1148	660
27	S-7	Urban	1_2	1	0	0	3	26	68	0		1	1	0	0		2003	1	3	600	0	0		0	2	1	0	0	0	16	5	4	0	0	1	30.4321	7.99885	30.864	0	2.42326	1.98517	2.10049					764	1036	636
27	S-7	Urban	2_1	2	0	0	3	26	63	0		0		0	0		2003	1	13	600	0	0		0	0	1	1	0	0	62	19	4	0	0	1	40.7318	21.2306	92.1583	0		5.97304	3.42467	31.7571	40.05	890	0.3	712	940	536
27	S-7	Urban	2_2	2	0	0	3	26	63	0		0		0	0		2003	1	13	600	0	0		0	0	1	1	0	0	62	19	4	0	0	1	35.9936	20.6055	80.391	0		2.89168	3.4907					760	1028	508
27	S-7	Urban	3_1	2	0	0	3	25	69	0		0		0	0		2003	1	23	600	0	0		0	0	1	1	1	0	84	25	4	0	0	1	23.5664	8.78243	42.8078	0	5.05235	1.9386	3.1642	17.9368		1100	0.3	540	656	720
27	S-7	Urban	3_2	2	0	0	3	25	69	0		0		0	0		2003	1	23	600	0	0		0	0	1	1	1	0	84	25	4	0	0	1	24.0051	8.88521	46.6264	0	9.6101	2.89199	2.30334					580	720	712
28	S-8	Urban	1_1	1	1	0	3	28	56	1		1	1	1	1	8	1995	0	9	305	0	0		0	2	1	0	0	0	41	13	2	0	0	0	28.8944	25.1204	60.1626	0	7.73652	6.05546	2.0805	22.8391		750	0.59	440	584	272
28	S-8	Urban	1_2	1	1	0	3	28	56	1		1	1	1	1	8	1995	0	9	305	0	0		0	2	1	0	0	0	41	13	2	0	0	0	27.2688	21.2608	56.3698	0	6.64343	3.53179	1.87739					360	408	348
28	S-8	Urban	2_1	2	1	0	3	29	52	0		0		1	0		1995	0	12	305	1	0		0	0	1	0	0	0	101	30	2	0	0	0	33.7115	15.9235	54.0064	0	5.59369	4.51603	1.84397	44.5771	23.57	955	0.74	1108	1884	576
28	S-8	Urban	2_2	2	1	0	3	29	52	0		0		1	0		1995	0	12	305	1	0		0	0	1	0	0	0	101	30	2	0	0	0	36.2392	24.0979	47.8018	0	6.8468	3.21978	1.37892					1140	1988	556
28	S-8	Urban	3_1	3	1	0	3	26	68	0		0		1	0		1995	0	4	305	0	0		0	2	1	0	0	0	112	34	2	0	0	0	15.915	14.6746	31.7242	0	7.18741	4.84304	4.16885	76.8344		713	0	168	176	228
28	S-8	Urban	3_2	3	1	0	3	26	68	0		0		1			1995	0	4	305	0	0		0	2	1	0	0	0	112	34	2	0	0	0	19.9127	13.7251	28.4062	0	12.6506	4.41608	5.66792					264	288	292
29	S-9	Urban	1_1	1	1	0	3	30	74	1	1	1	0	0	0		1983	0	5	103	1	0		0	1	0	1	0	0	19	5.6	2	0	0	1	16.0758	5.29206	5.38746	0	7.18538	1.02856	5.10369	47.5054		400	0	156	164	240
29	S-9	Urban	1_2	1	1	0	3	30	74	1	1	1	0	0	0		1983	0	5	103	1	0		0	1	0	1	0	0	19	5.6	2	0	0	1	17.143	6.3326	9.00703	0	9.25934	2.21347	5.63886					140	148	300
29	S-9	Urban	2_1	2	1	0	3	26	69	0		0		1	0		1983	0	4	103	1	1	5	0	1	0	0	1	0	30	9	2	0	0	1	19.4605	4.94177	15.4525	0	2.97073	3.32239	3.8155	38.5104	17.44	420	0	264	288	408
29	S-9	Urban	2_2	2	1	0	3	26	69	0		0		1	0		1983	0	4	103	1	1	5	0	1	0	0	1	0	30	9	2	0	0	1	20.0764	7.52688	14.1238	0	9.12655	1.72599	3.29082					304	336	400
29	S-9	Urban	3_1	3	1	0	3	30	66	1	2	0		1	0		1983	0	16	103	0	0		0	2	0	0	0	0	54	16	2	0	0	1	32.659	11.3726	22.6326	0	2.03142	2.83012	5.93002	53.5431		700	0.07	268	292	328
29	S-9	Urban	3_2	3	1	0	3	30	66	1	2	0		1	0		1983	0	16	103	0	0		0	2	0	0	0	0	54	16	2	0	0	1	30.3056	3.438	10.6934	0		1.37985	6.5214					412	476	152
30	S-10	Urban	1_1	1	0	0	3	28	60	1	0	1	1	0	1	5	2005	1	4	100	1	0		0	0	1	0	0	0	33	10	3	0	0	0	38.8341	11.1052	27.6208	0	12.579	3.67989	1.15901	52.3777		450	0.37	968	1484	104
30	S-10	Urban	1_2	1	0	0	3	28	60	1	0	1	1	0	1	5	2005	1	4	100	1	0		0	0	1	0	0	0	33	10	3	0	0	0	48.2402	11.1518	40.4335	0	8.95002	4.25025	1.55222					1016	1608	136
30	S-10	Urban	2_1	2	0	0	3	26	63	1	0	0		0	0		2005	1	14	100	0	1	16	0	0	1	0	0	0	83	25	3	0	0	0	58.9243	10.9016	53.2229	0	3.60902	5.29254	0.895874	42.2032	18.89	560	0.3	628	796	208
30	S-10	Urban	2_2	2	0	0	3	26	63	1	0	0		0	0		2005	1	14	100	0	1	16	0	0	1	0	0	0	83	25	3	0	0	0	58.318	12.4064	47.483	0	8.95919	3.66609						612	772	276
30	S-10	Urban	3_1	2	0	0	3	26	63	1	0	0		0	0		2005	1	11	100	1	1	1	0	0	1	0	0	0	83	25	3	0	0	0	60.5676	13.1742	45.9529	0	9.42167	4.24079	0.967259	60.7715		590	0.3	1036	1664	344
30	S-10	Urban	3_2	2	0	0	3	26	63	1	0	0		0	0		2005	1	11	100	1	1	1	0	0	1	0	0	0	83	25	3	0	0	0	64.1009	12.6785	46.5318	0	10.6919	4.86182	0.91372					944	1424	340
1	G-1	Rural	1_1	1	0	1	4	26	58	0		1	0	0	1	4	2005	1	6	58	0	0		0	1	1	0	0	0	39	11.82	2	0		0	37.6214	7.29368	34.528	0	0.57446	0.0816732	0.709446	44.4013		740	0.45	728	968	496
1	G-1	Rural	1_2	1	0	1	4	26	58	0		1	0	0	1	4	2005	1	6	58	0	0		0	1	1	0	0	0	39	11.82	2	0		0	48.781	8.69844	29.7835	0	0.842671	0.38261	4.9692					588	732	524
1	G-1	Rural	2_1	2	0	1	4	27	51	0		0		0	0		2005	1	10	58	1	0		0	2	1	0	0	0	71	21.6	2	0		0	33.5589	3.34041	31.5914	0			1.96611	46.0347	85.5333	750	0.15	412	476	296
1	G-1	Rural	2_2	2	0	1	4	27	51	0		0		0	0		2005	1	10	58	1	0		0	2	1	0	0	0	71	21.6	2	0		0	30.3795	6.16574	26.7443	0	1.54436		1.90718					436	508	336
1	G-1	Rural	3_1	2	0	1	4	27	54	0		0		0	0		2005	1	24	58	1	0		0	2	1	0	0	0	39	11.82	3	0		0	22.5546	4.97612	21.4705	0			1.63039	47.821		700	0.45	676	876	392
1	G-1	Rural	3_2	2	0	1	4	27	54	0		0		0	0		2005	1	24	58	1	0		0	2	1	0	0	0	39	11.82	3	0		0	25.1759	5.75515	18.0979	0	1.66697		0.125003					576	712	416
2	G-2	Rural	1_1	1	1	0	4	25	52	0		1	0	0	1	1	2002	1	2	70	1	0		0	0	0	0	0	0	17	5.18	2	0		0	23.2893	8.65601	17.4341	0	2.97216	1.35464	4.05553	80.4098		413	0.3	248	268	452
2	G-2	Rural	1_2	1	1	0	4	25	52	0		1	0	0	1	1	2002	1	2	70	1	0		0	0	0	0	0	0	17	5.18	2	0		0	23.4861	4.02879	11.1619	0	1.42496	0.395996	4.93839					176	188	364
2	G-2	Rural	2_1	2	1	0	4	25	62	0		0		0	0		2002	1	12	70	1	0		0	2	0	0	0	0	27	8.03	2	0		0	29.4496	4.64343	19.6027	0	1.86138	1.77221	2.15345	69.9144	88.875	480	0.22	576	712	448
2	G-2	Rural	2_2	2	1	0	4	25	62	0		0		0	0		2002	1	12	70	1	0		0	2	0	0	0	0	27	8.03	2	0		0	29.2673	3.42892	15.1749	0		0.48644	3.33306					556	684	560
2	G-2	Rural	3_1	3	1	0	4	25.5	52	1	1	0		0	0		2002	1	5	70	0	0		0	0	0	0	0	0	19	5.6	1	1	1	0	19.5422	4.21686	12.869	0		0.716167	3.59519	67.8314		411	0.15	504	604	892
2	G-2	Rural	3_2	3	1	0	4	25.5	52	1	1	0		0	0		2002	1	5	70	0	0		0	0	0	0	0	0	19	5.6	1	1	1	0	21.9025	4.68289	16.801	0		1.16868	3.38874					456	536	772
3	G-3	Rural	1_1	1	0	1	4	23	72	0		1	1	0	1	4	2005	1	3	50	1	0		0	1	0	1	0	0	30	9.07	2	0		0	23.8571	2.23385	40.828	0		0.827243	4.10975	134.764		400	0.52	468	552	460
3	G-3	Rural	1_2	1	0	1	4	23	72	0		1	1	0	1	4	2005	1	3	50	1	0		0	1	0	1	0	0	30	9.07	2	0		0	28.2733	2.17388	34.4047	0			6.16415					412	476	504
3	G-3	Rural	2_1	2	0	1	4	23	72	0		1	0	0	0		2005	1	8	50	1	1	2	0	0	0	1	0	0	132	39.78	3	0		0	19.0132	2.32875	20.5638	0	1.4411	1.01795	3.39086	107.125	102.812	410	0.3	216	232	356
3	G-3	Rural	2_2	2	0	1	4	23	72	0		1	0	0	0		2005	1	8	50	1	1	2	0	0	0	1	0	0	132	39.78	3	0		0	17.0141	3.96222	15.6561	0	1.02072	0.197276	4.85151					196	208	316
3	G-3	Rural	3_1	2	0	1	4	24	69	0		0		0	1	3	2005	1	13	50	1	0		0	0	0	0	0	0	32	9.62	2	0		0	22.7617	4.20869	11.1368	0	3.58838	0.7668	5.33462	95.6125		450	0.15	368	416	328
3	G-3	Rural	3_2	2	0	1	4	24	69	0		0		0	1	3	2005	1	13	50	1	0		0	0	0	0	0	0	32	9.62	2	0		0	25.2997	3.36712	13.4837	0	3.37494	0.614536	6.15492					344	388	316
4	G-4	Rural	1_1	1	1	1	4	25	47	0		0		0	1	7	2003	1	5	85	1	0		0	1	1	0	0	0	41	12.3	5	0		1	21.2583	3.83429	10.3915	0		1.58973	1.51465	34.1668		400	0.2	540	656	460
4	G-4	Rural	1_2	1	1	1	4	25	47	0		0		0	1	7	2003	1	5	85	1	0		0	1	1	0	0	0	41	12.3	5	0		1	9.78389	1.4332	9.05958	0		1.28516	1.65145					456	536	548
4	G-4	Rural	2_1	2	1	1	4	25	43	0		1	1	0	0		2003	1	14	85	1	1	3	0	2	1	0	0	0	72	21.8	5	0		1	4.30004	1.6999	8.59615	0		1.46115	1.90156	43.665	23.9375	450	0.15	208	224	348
4	G-4	Rural	2_2	2	1	1	4	25	43	0		1	1	0	0		2003	1	14	85	1	1	3	0	2	1	0	0	0	72	21.8	5	0		1	11.4119	2.85942	7.26939	0		1.32304	2.93572					264	288	348
4	G-4	Rural	3_1	3	1	1	4	23	50	0		0		0	0		2003	1	7	85	1	0		0	1	1	0	0	0	79	24	1	0		1	25.021	3.60317	5.46905	0		1.16727	1.0325	30.9857		455	0.35	588	732	616
4	G-4	Rural	3_2	3	1	1	4	23	50	0		0		0	0		2003	1	7	85	1	0		0	1	1	0	0	0	79	24	1	0		1	25.4086	6.27181	8.11462	0		2.37521	1.7038					360	408	736
5	G-5	Rural	1_1	1	0	1	4	23	45	0		0		0	1	2	2000	1	6	100	1	0		0	1	0	0	0	0	29	8.7	2	0		0	26.1441	4.5182	14.5442	0	8.8295	2.23489	0.603437	31.9178		350	0.22	320	356	492
5	G-5	Rural	1_2	1	0	1	4	23	45	0		0		0	1	2	2000	1	6	100	1	0		0	1	0	0	0	0	29	8.7	2	0		0	17.9733	3.71881	14.6082	0	4.64545	1.62709	0.244952					360	408	544
5	G-5	Rural	2_1	2	0	1	4	21	47	0		0		1	0		2000	1	7	100	1	0		0	1	0	0	0	0	69	21	2	0		0	33.9163	2.60406	12.8893	0	1.75439	0.672812	0.0438237	34.0507	47.3636	460	0.15	448	524	528
5	G-5	Rural	2_2	2	0	1	4	21	47	0		0		1	0		2000	1	7	100	1	0		0	1	0	0	0	0	69	21	2	0		0	23.1275	3.17877	9.905	0	0.415592	0.268021	0.114848					348	392	464
5	G-5	Rural	3_1	2	0	1	4	19	55	0		0		0	0		2000	1	4	100	0	0		0	1	0	0	0	0	195	59	1	0		0	12.13		3.42275	0			0.100559	36.6116		338	0.37	172	180	564
5	G-5	Rural	3_2	2	0	1	4	19	55	0		0		0	0		2000	1	4	100	0	0		0	1	0	0	0	0	195	59	1	0		0	8.17732	0.811463	6.90601	0		0.413611	0.064538					188	200	540
6	G-6	Rural	1_1	1	0	0	4	26	35	0		0		0	1	3	2001	1	4	58	1	0		0	1	0	0	0	0	14	4	2	0		0	5.20651	3.1653	5.52428	0	5.67773	0.890716		31.1691		345	0.59	248	268	576
6	G-6	Rural	1_2	1	0	0	4	26	35	0		0		0	1	3	2001	1	4	58	1	0		0	1	0	0	0	0	14	4	2	0		0	5.71464	8.66577	12.6939	0	4.54359	1.59306	0.549428					224	240	544
6	G-6	Rural	2_1	2	0	0	4	28	31	0		0		0	0		2001	1	17	58	1	0		0	1	0	0	0	0	120	39	2	0		0	24.063	8.64899	16.9557	0		2.41625		49.4741	39.875	477	0.59	356	404	544
6	G-6	Rural	2_2	2	0	0	4	28	31	0		0		0	0		2001	1	17	58	1	0		0	1	0	0	0	0	120	39	2	0		0	18.6696	4.7155	12.604	0		1.27343						252	272	508
6	G-6	Rural	3_1	2	0	0	4	27	33	0		1	1	0	0		2001	1	16	58	1	0		0	1	0	0	0	0	120	39	2	0		0	21.5312	7.38319	17.428	0	5.77851	2.054		44.5142		460	0.37	420	488	500
6	G-6	Rural	3_2	2	0	0	4	27	33	0		1	1	0	0		2001	1	16	58	1	0		0	1	0	0	0	0	120	39	2	0		0	24.4857	5.88698	15.1472	0	4.66885	1.98891						492	588	456
7	G-7	Rural	1_1	1	1	0	4	23	48	0		0		0	1	2	1988	0	2	52	0	0		0	0	1	0	0	0	8	2.5	3	0		0	23.8089	4.98339	23.8019	0	2.15935	1.43202		46.399		560	0.59	548	668	520
7	G-7	Rural	1_2	1	1	0	4	23	48	0		0		0	1	2	1988	0	2	52	0	0		0	0	1	0	0	0	8	2.5	3	0		0	29.3416	3.21408	27.6765	0		0.945381						656	844	508
7	G-7	Rural	2_1	2	1	0	4	20	60	0		1	1	1	0		1988	0	11	52	0	0		1	0	1	0	0	0	10	3	1	0		0	15.332	5.53831	24.1293	0		1.66439	1.38328	55.9995	99.0667	525	0.3	632	724	528
7	G-7	Rural	2_2	2	1	0	4	20	60	0		1	1	1	0		1988	0	11	52	0	0		1	0	1	0	0	0	10	3	1	0		0	10.0657	2.51509	17.1322	0		0.955359	0.155873					436	508	520
7	G-7	Rural	3_1	3	1	0	4	23	48	0		0		1	0		1988	0	5	52	1	0		0	0	1	0	0	0	35	10	3	0		0	19.5481	5.30884	41.782	0	0.740701	2.42489	0.192463	35.8512		488	0.34	496	592	492
7	G-7	Rural	3_2	3	1	0	4	23	48	0		0		1	0		1988	0	5	52	1	0		0	0	1	0	0	0	35	10	3	0		0	18.1186	4.61058	49.5644	0		1.54558						484	576	520
8	G-8	Rural	1_1	1	1	0	4	21	43	0		1	1	0	1	1	1998	0	4	65	1	0		0	0	0	0	0	0	43	13	2	0		1	13.9915	7.9702	23.3011	0	6.35656	1.66438	0.0555798	25.7988		420	0.67	316	352	532
8	G-8	Rural	1_2	1	1	0	4	21	43	0		1	1	0	1	1	1998	0	4	65	1	0		0	0	0	0	0	0	43	13	2	0		1	17.6773	7.31047	21.7947	0	3.56766	1.21805	0.933899					304	336	428
8	G-8	Rural	2_1	2	1	0	4	22	38	0		0		0	0		1998	0	8	65	1	0		0	0	0	0	0	0	142	43	2	0		1	10.3457	8.12396	17.3363	0	4.1924	1.92745	0.177407	35.515	58.5	366	0.45	264	288	372
8	G-8	Rural	2_2	2	1	0	4	22	38	0		0		0	0		1998	0	8	65	1	0		0	0	0	0	0	0	142	43	2	0		1	14.3487	11.8185	18.2921	0	7.42121	1.87453	0.0015163					332	372	436
8	G-8	Rural	3_1	3	1	0	4	22	43	0		0		0	0		1998	0	5	65	1	0		0	0	0	0	0	0	172	52	1	0		1	34.4366	8.06864	15.9444	0	7.61085	1.98776	1.91964	47.968		450	0.37	744	1000	648
8	G-8	Rural	3_2	3	1	0	4	22	43	0		0		0	0		1998	0	5	65	1	0		0	0	0	0	0	0	172	52	1	0		1	46.7499	8.84947	16.5499	0	5.82467	1.90776	1.07506					724	964	632
9	G-9	Rural	1_1	1	0	0	4	23	38	0		1	1	0	1	11	1993	0	14	317	1	0		0	0	0	0	0	0	54	17	5	0		1	18.4765	1.34116	17.6552	0		1.00911	0.449175	37.5329		650	0.15	776	1060	472
9	G-9	Rural	1_2	1	0	0	4	23	38	0		1	1	0	1	11	1993	0	14	317	1	0		0	0	0	0	0	0	54	17	5	0		1	26.5392	4.56289	24.6685	0	0.559885	0.081509	0.243431					780	1068	536
9	G-9	Rural	2_1	2	0	0	4	23	35	0		0		0	0		1993	0	16	317	1	1	20	0	0	0	0	0	0	79	24	5	0		1	17.0749	1.31089	14.5623	0			0.310374	54.9552	47.9375	420	0.3	340	380	440
9	G-9	Rural	2_2	2	0	0	4	23	35	0		0		0	0		1993	0	16	317	1	1	20	0	0	0	0	0	0	79	24	5	0		1	10.2396	1.17561	13.1986	0			0.0395575					308	340	432
9	G-9	Rural	3_1	2	0	0	4	22	32	0		0		0	0		1993	0	19	317	1	1	21	0	0	0	0	0	0	79	24	4	0		1	20.7579	3.07853	17.344	0	0.177724	0.93911	0.93101	36.6814		400	0.07	284	312	464
9	G-9	Rural	3_2	2	0	0	4	22	32	0		0		0	0		1993	0	19	317	1	1	21	0	0	0	0	0	0	79	24	4	0		1	20.0496	2.36082	14.7557	0		0.478786	2.05762					328	368	492
10	G-10	Rural	1_1	1	1	0	4	26	43	0		1	1	0	0		1992	0	2	50	0	0		0	1	1	0	0	0	16	5	1	0		0	37.9838	4.35696	19.1977	0	7.08164	1.28978	4.77228	49.1061		700	0.59	304	336	240
10	G-10	Rural	1_2	1	1	0	4	26	43	0		1	1	0	0		1992	0	2	50	0	0		0	1	1	0	0	0	16	5	1	0		0	26.3215	3.50513	13.2131	0	7.77824	0.743353	4.7329					276	304	200
10	G-10	Rural	2_1	2	1	0	4	24	40	0		0		0	0		1992	0	3	50	1	0		0	2	1	0	0	0	43	13	2	0		0	25.5501	8.96884	19.7275	0	4.53891	0.845076	4.73332	34.6368	54.6875	400	0.3	228	244	136
10	G-10	Rural	2_2	2	1	0	4	24	40	0		0		0	0		1992	0	3	50	1	0		0	2	1	0	0	0	43	13	2	0		0	21.7976	4.86072	12.8261	0	1.12146	0.811127	6.91846					216	232	228
10	G-10	Rural	3_1	3	1	0	4	24	40	0		0		0	0		1992	0	22	50	1	0		0	1	1	0	0	0	86	26	1	0		0	27.041	16.1853	27.6645	0	1.50735	1.28277	4.81776	38.6029		410	0.34	336	376	404
10	G-10	Rural	3_2	3	1	0	4	24	40	0		0		0	0		1992	0	22	50	1	0		0	1	1	0	0	0	86	26	1	0		0	21.188	13.7696	19.4163	0		0.372221	4.34324					324	360	424
11	G-11	Rural	1_1	1	1	0	4	21	47	0		1	1	0	1	5	2005	1	5	36	1	0		0	1	0	0	0	0	42	13	2	0		0	21.0119	3.72743	23.6784	0		0.719407	0	43.2946		470	0.45	528	640	192
11	G-11	Rural	1_2	1	1	0	4	21	47	0		1	1	0	1	5	2005	1	5	36	1	0		0	1	0	0	0	0	42	13	2	0		0	19.0221	3.05637	16.4857	0		0.559293	0					504	604	276
11	G-11	Rural	2_1	2	1	0	4	22	42	0		0		0	0		2005	1	12	36	1	0		0	2	0	0	0	0	63	20	2	0		0	16.2501	9.0641	18.8965	0	11.5908	2.29416	0	56.3167	134.938	410	0.3	332	372	200
11	G-11	Rural	2_2	2	1	0	4	22	42	0		0		0	0		2005	1	12	36	1	0		0	2	0	0	0	0	63	20	2	0		0	14.0328	9.18006	14.5483	0	14.1074	0.484122	0					404	464	200
11	G-11	Rural	3_1	3	1	0	4	23	41	0		0		0	0		2005	1	5	36	0	0		0	2	0	0	0	0	86	26	2	0		0	15.6086	2.22441	12.3094	0		0.45072	0	68.6294		600	0.15	348	392	208
11	G-11	Rural	3_2	3	1	0	4	23	41	0		0		0	0		2005	1	5	36	0	0		0	2	0	0	0	0	86	26	2	0		0	16.4381	2.953	13.8458	0		0.6501	0					372	424	172
12	G-12	Rural	1_1	1	0	1	4	27	31	0		1	1	0	1	6	2004	1	4	100	1	0		0	2	0	0	0	0	32	10	2	0		0	12.631	2.90701	11.5125	0	0.255985	0.311653	0	43.4466		433	0.15	460	540	368
12	G-12	Rural	1_2	1	0	1	4	27	31	0		1	1	0	1	6	2004	1	4	100	1	0		0	2	0	0	0	0	32	10	2	0		0	11.6987	3.22124	9.30159	0	0.409827	1.11202	0					476	564	400
12	G-12	Rural	2_1	2	0	1	4	27	31	0		1	1	0	0		2004	1	8	100	0	0		0	0	0	0	0	0	9	3	2	0		0	17.2779	3.95096	12.1379	0	2.0301	0.913622	0	47.2925	25.7333	480	0.15	116	120	228
12	G-12	Rural	2_2	2	0	1	4	27	31	0		1	1	0	0		2004	1	8	100	0	0		0	0	0	0	0	0	9	3	2	0		0	14.5351	2.80889	13.4776	0	1.69342	1.57128	0					100	104	232
12	G-12	Rural	3_1	2	0	1	4	26	30	0		0		0	0		2004	1	8	100	0	0		0	1	0	0	0	0	100	30	2	0		0	15.1562	6.99132	12.8197	0	5.65953	1.57947	0	60.6405		430	0.22	212	228	316
12	G-12	Rural	3_2	2	0	1	4	26	30	0		0		0	0		2004	1	8	100	0	0		0	1	0	0	0	0	100	30	2	0		0	12.3276	3.2389	12.4263	0	3.60125	0.820251	0					156	164	208
13	G-13	Rural	1_1	1			4
13	G-13	Rural	1_2	1			4
13	G-13	Rural	2_1	2			4
13	G-13	Rural	2_2	2			4
13	G-13	Rural	3_1	2			4
13	G-13	Rural	3_2	2			4
14	G-14	Rural	1_1	1	0	0	4	25	31	0		1	1	0	0		2002	1	5	68	1	0		0		0	0	0	0	18	6	1	0		0	12.1494	10.1269	12.9329	0	15.1718	2.57601	5.40882	45.0649		335	0.07	260	284	164
14	G-14	Rural	1_2	1	0	0	4	25	31	0		1	1	0	0		2002	1	5	68	1	0		0		0	0	0	0	18	6	1	0		0	12.5881	10.1481	14.2739	0		0.253512	3.00548					244	264	120
14	G-14	Rural	2_1	2	0	0	4	24	38	0		1	1	0	0		2002	1	18	68	1	0		0		0	0	0	0	109	33	1	0		0	14.4996	2.08391	15.2611	0	8.8669	1.63497	2.74451	56.6324	37	630	0.15	620	784	284
14	G-14	Rural	2_2	2	0	0	4	24	38	0		1	1	0	0		2002	1	18	68	1	0		0		0	0	0	0	109	33	1	0		0	17.194	2.11399	18.1688	0		0.971182	1.27588					632	804	316
14	G-14	Rural	3_1	2	0	0	4	25	34	0		1	1	0	0		2002	1	6	68	1	0		0		0	0	0	0	109	33	3	0		0	20.8613	3.12925	18.2586	0		0.820251	1.07272	45.6842		630	0.3	528	640	176
14	G-14	Rural	3_2	2	0	0	4	25	34	0		1	1	0	0		2002	1	6	68	1	0		0		0	0	0	0	109	33	3	0		0	20.3891	2.34122	15.8154	0		0.284403	1.08972					472	560	180
15	G-15	Rural	1_1	1	1	0	4	22	43	0		0		0	1	9	1995	0	9	85	0	0		0	1	0	0	0	0	93	28	3	0		0	11.19	6.34796	21.0624	0	2.40969	0.199579		95.9155		410	0.59	296	328	392
15	G-15	Rural	1_2	1	1	0	4	22	43	0		0		0	1	9	1995	0	9	85	0	0		0	1	0	0	0	0	93	28	3	0		0	10.6614	6.18126	18.5725	0	1.86444							352	396
15	G-15	Rural	2_1	2	1	0	4	23	41	0		0		0	0		1995	0	6	85	1	0		0	1	0	0	0	0	60	18	1	0		0	9.44472	5.02688	12.0469	0	2.57987			72.4295	79.0667	540	0.59	180	192	428
15	G-15	Rural	2_2	2	1	0	4	23	41	0		0		0	0		1995	0	6	85	1	0		0	1	0	0	0	0	60	18	1	0		0	14.1565	5.38846	19.8326	0	4.05287	0.977527	0.127619					276	304
15	G-15	Rural	3_1	3	1	0	4	22	43	0		0		0	0		1995	0	20	85	1	0		0	0	0	0	0	0	139	42	1	0		0	12.2905	21.7725	21.7377	0	5.40745	1.65624		86.1886		373	0.59	324	360	472
15	G-15	Rural	3_2	3	1	0	4	22	43	0		0		0	0		1995	0	20	85	1	0		0	0	0	0	0	0	139	42	1	0		0	15.5136	14.5734	21.8117	0	5.76763	1.04589						428	496
16	G-16	Rural	1_1	1	0	1	4	24	38	0		1	1	0	1	5	2004	1	6	111	1	0		0	1	0	0	0	0	32	10	3	0		0	15.0431	10.366	29.3202	0	3.38623	0.72494		41.0101		495	0.15	488	580	276
16	G-16	Rural	1_2	1	0	1	4	24	38	0		1	1	0	1	5	2004	1	6	111	1	0		0	1	0	0	0	0	32	10	3	0		0	10.7902	4.74593	14.3745	0	1.38781	0.296443						496	592	264
16	G-16	Rural	2_1	2	0	1	4	22	42	0		0		0	0		2004	1	13	111	0	1		0	1	0	0	0	0	132	40	3	0		0	17.9508	5.98644	25.7341	0	1.2218	0.528078		55.302	30.1333	415	0.15	544	664	308
16	G-16	Rural	2_2	2	0	1	4	22	42	0		0		0	0		2004	1	13	111	0	1		0	1	0	0	0	0	132	40	3	0		0	10.7987	4.76067	16.225	0	2.38152	0.211352						504	604	268
16	G-16	Rural	3_1	2	0	1	4	27	30	0		0		0	0		2004	1	3	111	1	0		0	1	0	0	0	0	63	19	3	0		0	9.34708	4.13933	10.6482	0	1.35774	0.404761		35.357		890	0.22	304	336	480
16	G-16	Rural	3_2	2	0	1	4	27	30	0		0		0	0		2004	1	3	111	1	0		0	1	0	0	0	0	63	19	3	0		0	11.6294	4.0586	12.8773	0		0.0557236						312	348	476
17	G-17	Rural	1_1	1	1	0	4	25	47	0		0		0	0		1989	0	0	50	1	0		0	1	0	0	0	0	25	8	2	1	1	0	28.0872	13.9583	30.9184	0	8.6217	2.892	0.203145	132.544		510	0.89	436	508	572
17	G-17	Rural	1_2	1	1	0	4	25	47	0		0		0	0		1989	0	0	50	1	0		0	1	0	0	0	0	25	8	2	1	1	0	19.1095	5.53359	16.1394	0	7.65399	6.263	3.77425					420	488
17	G-17	Rural	2_1	2	1	0	4	23	46	0		0		1	0		1989	0	5	50	0	0		0	0	0	0	0	0	45	14	2	0		0	39.5801	6.03194	19.1046	0	0.575821	1.6538	0.137897	128.398	269.333	520	0.37	260	284	308
17	G-17	Rural	2_2	2	1	0	4	23	46	0		0		1	0		1989	0	5	50	0	0		0	0	0	0	0	0	45	14	2	0		0	40.2073	7.92718	20.6238	0	5.4616	2.18316	0.125906					300	332
17	G-17	Rural	3_1	3	1	0	4	20	54	0		0		1	0		1989	0	0	50	1	0		0	1	0	0	0	0	35	10	1	0		0	12.4919	6.41279	11.7683	0	6.42419	0.937554	0.0534129	96.7777		370	0.15	116	120	220
17	G-17	Rural	3_2	3	1	0	4	20	54	0		0		1	0		1989	0	0	50	1	0		0	1	0	0	0	0	35	10	1	0		0	11.6523	4.37501	9.81753	0	1.66928	0.737526	0.261978					112	116
18	G-18	Rural	1_1	1	1	0	4	28	33	0		0		0	0		2000	1	3	30	1	0		0	1	1	0	0	0	25	8	1	1	1	1	13.9998	2.24038	15.1564	0	1.34677	0.547003	0.566221	87.921		482	0.22	108	112	604
18	G-18	Rural	1_2	1	1	0	4	28	33	0		0		0	0		2000	1	3	30	1	0		0	1	1	0	0	0	25	8	1	1	1	1	20.8818	6.2712	19.9727	0	3.15167	1.43527						132	136	460
18	G-18	Rural	2_1	2	1	0	4	23	49	0		0		1	0		2000	1	5	30	0	0		0	2	1	0	0	0	45	14	1	0		1	32.0004	7.39169	24.3852	0	5.34254	1.28994	0.599553	101.3	323.467	480	0.22	236	256	1044
18	G-18	Rural	2_2	2	1	0	4	23	49	0		0		1	0		2000	1	5	30	0	0		0	2	1	0	0	0	45	14	1	0		1	20.483	3.32942	22.3813	0	3.17307	0.982486	0.578997					268	292	1020
18	G-18	Rural	3_1	3	1	0	4	24	43	0		0		1	0		2000	1	3	30	1	0		0	0	1	0	0	0	35	11	1	0		1	23.6683	7.02221	15.975	0	4.63323	0.841511	1.12066	93.3117		449	0.52	468	552	544
18	G-18	Rural	3_2	3	1	0	4	24	43	0		0		1	0		2000	1	3	30	1	0		0	0	1	0	0	0	35	11	1	0		1	18.7525	4.0062	12.5537	0	0.483674	1.16244	0.433137					576	712	572
19	G-19	Rural	1_1	1	1	0	4	27	45	0		1	0	0	0		2004	1	1	54	1	0		0	2	0	0	0	0	22	7	3	1	1	1	46.6527	6.75953	25.1589	0	2.58906	1.41324	2.19868	173.493		455	1.11	716	948	1448
19	G-19	Rural	1_2	1	1	0	4	27	45	0		1	0	0	0		2004	1	1	54	1	0		0	2	0	0	0	0	22	7	3	1	1	1	53.7407	8.44873	28.3404	0	8.54419	2.28743	4.19456					764	1036	1444
19	G-19	Rural	2_1	2	1	0	4	25	52	0		0		1	0		2004	1	4	54	0	1	2	0	0	0	0	0	0	33	10	2	1	1	1	26.7996	10.6897	18.6735	0	7.46677	2.37203	2.39717	122.413	173.933	477	0.45	676	876	1348
19	G-19	Rural	2_2	2	1	0	4	25	52	0		0		1	0		2004	1	4	54	0	1	2	0	0	0	0	0	0	33	10	2	1	1	1	25.9069	7.65052	21.0486	0	4.03623	1.41972	4.60464					692	904	1356
19	G-19	Rural	3_1	3	1	0	4	21	70	0		0		1	0		2004	1	5	54	1	0		0	0	0	0	0	0	99	30	1	0		1	11.2461	11.5553	14.6455	0	8.12423	1.47455	4.69936	138.239		418	0.45	440	512	752
19	G-19	Rural	3_2	3	1	0	4	21	70	0		0		1	0		2004	1	5	54	1	0		0	0	0	0	0	0	99	30	1	0		1	12.2012	2.12065	8.57581	0	7.42515	0.664315	6.14899					384	440	680
20	G-20	Rural	1_1	1	1	0	4	24	31	0		0		0	1	5	1991	0	2	48	0	0		0	2	0	0	0	0	25	7.5	2	1	1	1	23.4712	5.62292	17.559	0	3.16634	0.442527	0.226925	36.2895		427	0.37	264	288	332
20	G-20	Rural	1_2	1	1	0	4	24	31	0		0		0	1	5	1991	0	2	48	0	0		0	2	0	0	0	0	25	7.5	2	1	1	1	30.8016	6.33505	11.362	0	4.40092	0.68261	1.7861					340	380	256
20	G-20	Rural	2_1	2	1	0	4	22	37	0		0		0	0		1991	0	18	48	0	1	23	0	2	0	1	0	0	124	37.5	2	1	1	1	23.2526	8.29815	25.4445	0	1.89789	0.0947086		41.6033	140.562	505	0.74	552	676	372
20	G-20	Rural	2_2	2	1	0	4	22	37	0		0		0	0		1991	0	18	48	0	1	23	0	2	0	1	0	0	124	37.5	2	1	1	1	21.0428	6.265	28.9495	0	3.21269	0.0545672	2.21306					720	956	352
20	G-20	Rural	3_1	3	1	0	4	20	36	0		0		0	0		1991	0	20	48	1	0		0	0	0	0	0	0	182	55	1	0		1	9.76314	6.09725	28.8834	0	3.73719		4.17631	38.0934		620	0.37	284	312	404
20	G-20	Rural	3_2	3	1	0	4	20	36	0		0		0	0		1991	0	20	48	1	0		0	0	0	0	0	0	182	55	1	0		1	12.2318	10.4467	41	0	7.19046	0.342003	4.63573					372	424	448
21	S-1	Urban	1_1	1	0	0	4	27	30	0		0		0	0		1996	0	1	73	0	0		0	0	1	0	0	0	18	5.5	3	1	1	0	38.3286	4.20677	28.7516	0	5.50119	1.28412	0.219095	42.2724		696	0.52	724	964	164
21	S-1	Urban	1_2	1	0	0	4	27	30	0		0		0	0		1996	0	1	73	0	0		0	0	1	0	0	0	18	5.5	3	1	1	0	33.5052	12.4651	39.9874	0	8.66809	2.44826	0.117314					768	1044	136
21	S-1	Urban	2_1	2	0	0	4	25	31	0		0		0	0		1996	0	10	73	0	0		0	1	1	0	0	0	56	17	3	1	1	0	35.1722	12.7243	19.085	0		0.3277	0.0870969	48.2081	88.6	706	0.3	468	552	408
21	S-1	Urban	2_2	2	0	0	4	25	31	0		0		0	0		1996	0	10	73	0	0		0	1	1	0	0	0	56	17	3	1	1	0	27.1036	7.89116	22.0631	0	1.1518	1.42088	0.760764					516	624	288
21	S-1	Urban	3_1	2	0	0	4	26	30	0		0		0	0		1996	0	16	73	1	0		0	1	1	0	0	0	56	17	4	1	1	0	33.6235	11.7643	23.7416	0	6.39314	1.88897	0.922953	38.7284		497	0.3	440	512	132
21	S-1	Urban	3_2	2	0	0	4	26	30	0		0		0	0		1996	0	16	73	1	0		0	1	1	0	0	0	56	17	4	1	1	0												392	448	168
22	S-2	Urban	1_1	1	0	1	4	26	30	0		1	1	0	1	4	2005	1	1	150	0	0		0	2	1	0	0	0	32	10	2	0		0	76.4077	11.1921	22.4939	0	6.59152	1.42939	1.59374	57.3395		695	0.45	392	448	132
22	S-2	Urban	1_2	1	0	1	4	26	30	0		1	1	0	1	4	2005	1	1	150	0	0		0	2	1	0	0	0	32	10	2	0		0	70.019	9.25704	19.6871	0	3.6649	1.92255						440	512	196
22	S-2	Urban	2_1	2	0	1	4	26	31	0		0		0	0		2005	1	6	150	0	0		0	2	1	0	0	0	36	11	2	0		0	58.0247	10.9543	28.4201	0	7.00831	1.53285	1.28868	44.3478	75.9375	623	0.37	608	764	192
22	S-2	Urban	2_2	2	0	1	4	26	31	0		0		0	0		2005	1	6	150	0	0		0	2	1	0	0	0	36	11	2	0		0	62.6864	6.72068	28.4545	0	8.07282	1.30005	1.10737					620	784	256
22	S-2	Urban	3_1	2	0	1	4	25	30	0		0		0	0		2005	1	7	150	0	0		0	0	1	0	0	0	175	53	2	0		0	37.8413	8.49399	8.08029	0	4.45122	1.92364	0.478306	52.5751		557		2464	548	112
22	S-2	Urban	3_2	2	0	1	4	25	30	0		0		0	0		2005	1	7	150	0	0		0	0	1	0	0	0	175	53	2	0		0	38.1383	8.45316	8.26182	0	6.11645	1.75467	0.221438					516	624	116
23	S-3	Urban	1_1	1	0	0	4	25	33	0		1	1	1	1	2	2000	1	2	170	0	0		1	2	1	1	0	0	33	10	10	0		0	66	19.3648	34.1266	0	6.09926	2.17773	2.66006	45.6539		785	0.89	284	312	88
23	S-3	Urban	1_2	1	0	0	4	25	33	0		1	1	1	1	2	2000	1	2	170	0	0		1	2	1	1	0	0	33	10	10	0		0	55.5589	12.7338	32.2153	0	4.07324	1.79096	2.08944					304	336	72
23	S-3	Urban	2_1	2	0	0	4	24	33	0		0		1	0		2000	1	5	170	0	0		1	0	1	1	0	0	12	4	10	0		0	47.7535	16.5836	34.901	0	5.16245	3.10177	2.50004	77.6167	74.6667	794	0.45	404	464	204
23	S-3	Urban	2_2	2	0	0	4	24	33	0		0		1	0		2000	1	5	170	0	0		1	0	1	1	0	0	12	4	10	0		0	44.8339	15.4506	37.1211	0	5.18714	2.04908	1.53664					332	372	212
23	S-3	Urban	3_1	2	0	0	4	24	32	0		0		1	0		2000	1	2	170	1	0		0	0	1	1	0	0	17	5	10	0		0	43.5542	9.94637	26.923	0	1.97502	2.11027	2.29144	29.6552		684	0.45	316	352	172
23	S-3	Urban	3_2	2	0	0	4	24	32	0		0		1	0		2000	1	2	170	1	0		0	0	1	1	0	0	17	5	10	0		0	55.4176	10.5691	33.2535	0	4.44655	1.55796	1.66787					232	252	180
24	S-4	Urban	1_1	1	0	1	4	22	27	0		1	1	0	1	5	2006	1	1	165	1	0		0	2	1	0	0	0	64	20	3	1	2	1	17.6283	4.99392	6.39903	0	0.642095		1.45062	46.7736		471		228	244	396
24	S-4	Urban	1_2	1	0	1	4	22	27	0		1	1	0	1	5	2006	1	1	165	1	0		0	2	1	0	0	0	64	20	3	1	2	1	12.8673	4.15793	4.70598	0			2.08321					228	244	384
24	S-4	Urban	2_1	2	0	1	4	21	16	0		0		0	0		2006	1	8	165	1	0		0	2	1	0	0	0	123	38	4	0		1	9.82278		0.103723	0			2.20942	36.5918	27	409	0.45	200	212	440
24	S-4	Urban	2_2	2	0	1	4	21	16	0		0		0	0		2006	1	8	165	1	0		0	2	1	0	0	0	123	38	4	0		1	8.41396	1.94698	4.43175	0	1.0215	0.240398	2.65557					164	172	352
24	S-4	Urban	3_1	2	0	1	4	25	22	0		0		0	0		2006	1	8	165	1	0		0	2	1	0	0	0	176	53	3	1	2	1	12.2534	2.34956	7.41012	0		0.174017	2.42164	59.9765		446	0.15	328	368	412
24	S-4	Urban	3_2	2	0	1	4	25	22	0		0		0	0		2006	1	8	165	1	0		0	2	1	0	0	0	176	53	3	1	2	1	14.9927	2.62026	7.13829	0			1.90918					232	252	292
25	S-5	Urban	1_1	1	1	0	4	20	30	0		0		0	0		1978	0	3	99	0	0		0	1	1	0	0	0	14	4.2	1	1	1	1	15.0285	7.3969	14.4331	0	6.12466	1.20111		31.4867		694	0.22	668	864	196
25	S-5	Urban	1_2	1	1	0	4	20	30	0		0		0	0		1978	0	3	99	0	0		0	1	1	0	0	0	14	4.2	1	1	1	1	18.2454	9.18337	18.0533	0	7.47967	1.47275						608	764	192
25	S-5	Urban	2_1	2	1	0	4	25	27	0		1	1	0	0		1978	0	3	99	0	0		0	0	1	0	0	0	18	5.3	1	1	1	1	15.234	1.19293	20.2391	0		0.39982	0.0879856	35.0834	50.375	639	0.15	376	428	176
25	S-5	Urban	2_2	2	1	0	4	25	27	0		1	1	0	0		1978	0	3	99	0	0		0	0	1	0	0	0	18	5.3	1	1	1	1	19.0179	1.28827	25.4587	0		0.291008						308	340	224
25	S-5	Urban	3_1	3	1	0	4	22	29	0		0		1	0		1978	0	3	99	1	0		0	1	1	0	0	0	112	34	1	0		1	13.4822	6.44873	15.3603	0	1.5481	1.20046	0.599653	44.3768		443	0.15	236	256	112
25	S-5	Urban	3_2	3	1	0	4	22	29	0		0		1	0		1978	0	3	99	1	0		0	1	1	0	0	0	112	34	1	0		1	19.1717	6.04794	13.5447	0	3.66518	1.15647	0.833604					248	268	168
26	S-6	Urban	1_1	1	0	1	4	24	32	0		0		0	0		2004	1	0	80	0	0		0	2	1	1	0	0	29	9	4	1	1	0	25.2105	8.81537	20.1531	0		1.28615	0.506495	30.9789		482	0.67	460	540	316
26	S-6	Urban	1_2	1	0	1	4	24	32	0		0		0	0		2004	1	0	80	0	0		0	2	1	1	0	0	29	9	4	1	1	0	26.128	11.4039	15.3111	0		1.4972						480	568	268
26	S-6	Urban	2_1	2	0	1	4	24	29	0		1	1	0	0		2004	1	8	80	0	0		0	0	1	0	0	0	135	40	4	1	1	0	26.1748	4.177	13.4638	0		0.667455		43.7384	88.1333	464	0.15	248	268	320
26	S-6	Urban	2_2	2	0	1	4	24	29	0		1	1	0	0		2004	1	8	80	0	0		0	0	1	0	0	0	135	40	4	1	1	0	26.311	3.37493	13.2897	0		0.77354						300	332	364
26	S-6	Urban	3_1	2	0	1	4	23	28	0		0		0	0		2004	1	10	80	0	0		0	2	1	0	0	0	16	5	4	1	1	0	33.7782	6.68759	13.9555	0	3.52183	1.00631	1.25589	58.3862		482	0.45	180	192	300
26	S-6	Urban	3_2	2	0	1	4	23	28	0		0		0	0		2004	1	10	80	0	0		0	2	1	0	0	0	16	5	4	1	1	0	27.1184	5.77165	15.5902	0	2.06869	0.952185	0.647967					184	196	268
27	S-7	Urban	1_1	1	0	0	4	22	36	0		1	1	0	0		2003	1	0	600	0	0		0	2	1	0	0	0	16	5	4	1	1	1	30.5567	9.35201	41.6142	0		1.01439	0.59685	82.2978		781	0.52	688	896	404
27	S-7	Urban	1_2	1	0	0	4	22	36	0		1	1	0	0		2003	1	0	600	0	0		0	2	1	0	0	0	16	5	4	1	1	1	31.039	12.8711	37.5943	0		0.587695	0.103397					660	848	452
27	S-7	Urban	2_1	2	0	0	4	26	25	0		0		0	0		2003	1	14	600	0	0		0	0	1	1	0	0	62	19	4	1	1	1	24.7801	7.86857	32.6555	0		1.67383	0.799782	54.9308	120.467	727	0.45	644	824	236
27	S-7	Urban	2_2	2	0	0	4	26	25	0		0		0	0		2003	1	14	600	0	0		0	0	1	1	0	0	62	19	4	1	1	1	27.417	12.8488	41.9853	0	10.169	1.65985	1.99118					664	856	284
27	S-7	Urban	3_1	2	0	0	4	26	23	0		0		0	0		2003	1	19	600	1	0		0	2	1	1	0	0	84	25	4	1	1	1	24.6053	7.03083	18.6052	0		0.276536	0.0808975	76.4376		569	0.37	524	632	272
27	S-7	Urban	3_2	2	0	0	4	26	23	0		0		0	0		2003	1	19	600	1	0		0	2	1	1	0	0	84	25	4	1	1	1	20.3795	7.83072	15.338	0	1.94342	0.944035	0.937675					472	560	228
28	S-8	Urban	1_1	1	1	0	4	22	42	0		1	1	1	1	8	1995	0	7	305	1	1	5	0	2	1	0	0	0	41	13	2	1	2	0	18.5852	18.7321	30.4682	0	5.26291	1.3149	1.50204	53.5824		636	0.67	444	520	252
28	S-8	Urban	1_2	1	1	0	4	22	42	0		1	1	1	1	8	1995	0	7	305	1	1	5	0	2	1	0	0	0	41	13	2	1	2	0	22.2087	27.445	38.5705	0	8.23324	2.14945	0.0816292					364	412	208
28	S-8	Urban	2_1	2	1	0	4	23	36	0		0		1	0		1995	0	13	305	0	0		0	0	1	0	0	0	101	30	2	1	0	0	24.1592	13.6924	25.6453	0	10.5982	2.54566	2.07131	75.2152	229.812	531	0.22	256	280	184
28	S-8	Urban	2_2	2	1	0	4	23	36	0		0		1	0		1995	0	13	305	0	0		0	0	1	0	0	0	101	30	2	1	0	0	21.7416	10.3559	21.5668	0	7.36205	1.55005	2.76478					248	268	200
28	S-8	Urban	3_1	3	1	0	4	22	59	0		0		1	0		1995	0	0	305	0	0		0	2	1	0	0	0	112	34	2	1	0	0	28.4205	37.5759	21.6065	0		2.17704	2.10966	88.2407		638	0.67	144	152	92
28	S-8	Urban	3_2	3	1	0	4	22	59	0		0		1			1995	0	0	305	0	0		0	2	1	0	0	0	112	34	2	1	0	0	20.4988	31.2989	17.4067	0		2.62236	3.81843					116	120	80
29	S-9	Urban	1_1	1	1	0	4	22	34	0		1	0	0	0		1983	0	5	103	1	1	1	0	1	0	0	0	0	19	5.6	2	1	1	1	24.2022	3.27036	49.5589	0		0.386552	2.7841	43.8132		656	0.67	256	280	116
29	S-9	Urban	1_2	1	1	0	4	22	34	0		1	0	0	0		1983	0	5	103	1	1	1	0	1	0	0	0	0	19	5.6	2	1	1	1	23.9745	10.5944	59.6065	0		0.832934	2.15501					256	280	128
29	S-9	Urban	2_1	2	1	0	4	21	37	0		0		1	0		1983	0	13	103	0	1	2	0	1	0	0	1	0	30	9	2	1	0	1	18.4305	3.65595	25.574	0		0.145019	3.07693	52.8548	291.25	775	0.22	116	120	116
29	S-9	Urban	2_2	2	1	0	4	21	37	0		0		1	0		1983	0	13	103	0	1	2	0	1	0	0	1	0	30	9	2	1	0	1	25.3983	3.71384	37.4821	0		0.422556	2.89796					144	152	80
29	S-9	Urban	3_1	3	1	0	4	23	42	0		0		1	0		1983	0	3	103	0	0		0	2	0	0	0	0	54	16	2	1	0	1	27.8536	24.0138	57.8484	0		1.50789	5.81896	47.8869		734	0.45	192	204	160
29	S-9	Urban	3_2	3	1	0	4	23	42	0		0		1	0		1983	0	3	103	0	0		0	2	0	0	0	0	54	16	2	1	0	1	31.7725	11.6661	53.3468	0		0.789187	3.42003					180	192	196
30	S-10	Urban	1_1	1	0	0	4	23	31	0		1	1	0	1	5	2005	1	4	100	1	0		0	0	1	0	0	0	33	10	3	1	1	0	15.1988	5.3863	20.4543	0		0.810132	1.38953	47.8767		416	0.22	340	380	240
30	S-10	Urban	1_2	1	0	0	4	23	31	0		1	1	0	1	5	2005	1	4	100	1	0		0	0	1	0	0	0	33	10	3	1	1	0	17.1204	8.19139	30.4713	0	3.41951	0.993721	1.94754					192	204	180
30	S-10	Urban	2_1	2	0	0	4	24	34	0		0		0	0		2005	1	17	100	1	1	1	0	0	1	1	0	0	83	25	3	1	1	0	23.3649	4.8504	18.25	0		0.142079	2.05457	68.7679	273.588	411	0.3	100	104	304
30	S-10	Urban	2_2	2	0	0	4	24	34	0		0		0	0		2005	1	17	100	1	1	1	0	0	1	1	0	0	83	25	3	1	1	0	19.7058	3.33901	29.9293	0	0.770529	0.587891	2.73394					112	116	208
30	S-10	Urban	3_1	2	0	0	4	25	32	0		0		0	0		2005	1	22	100	1	0		0	0	1	1	0	0	83	25	3	1	1	0	24.155	4.97319	11.1558	0		0.221122	2.47378	87.2849		421	0.3	140	148	164
30	S-10	Urban	3_2	2	0	0	4	25	32	0		0		0	0		2005	1	22	100	1	0		0	0	1	1	0	0	83	25	3	1	1	0	23.0283	3.46929	15.7115	0		0.155229	2.73399					192	204	164
																																				698	687	689	700	436	571	527	351	85	341	349	576	576	570
[truncated: 54 more columns]

## Sheet: outdoor
ID	SITE	S_PLACE	S_SITE	S_CAFÉ	CHARACTER	quarter	TEMP	HUMD	AIR_COND	AIR_fan	TOILET	TOIL_O	SLIPPER	BED	BED_N	Cunst_Y	Cunst	NUMBER	NO	WINDOW_O	Plant	Plant_YN	CAFET	Curtain	ENV	AROMA	AIR_C	AIR_S	Area	CLASS_A	S_FLO	heat	heat_Me	Smo	A	B	C	D	E	F	G	H	I	J	K	L	M	N	O
1	G-1	OUT_1				1	9	36																										0	17.333	5.7784	17.7365	0		1.43808	0	127.6		350	0.15	256	280	220	236
1	G-1	OUT_2				1	9	36																										0
2	G-2	OUT_1				1	13	37																										0	8.81996	0.0470982	41.9735	0		1.82759	9.69865	155		350	0.22	224	240	336	376
2	G-2	OUT_2				1	13	37																										0
3	G-3	OUT_1				1	6	43																										0	5.88896		10.0098	0			26.2146	110		340	0.15	96	100	156	164
3	G-3	OUT_2				1	6	43																										0
4	G-4	OUT_1				1	4	40																										1	6.44958	2.48673		0			15.3545	65.5		340	0.51	96	100	92	96
4	G-4	OUT_2				1	4	40																										1
5	G-5	OUT_1				1	1	40																										0	6.54973	2.44838	0.819942	0	0.327244		21.1006	61.5		350	0.37	48	48	76	76
5	G-5	OUT_2				1	1	40																										0
6	G-6	OUT_1				1	4	54																										0	21.1166	22.9794	9.68435	0	18.9685		36.6328	84.6		360	0.52	144	152	108	112
6	G-6	OUT_2				1	4	54																										0
7	G-7	OUT_1				1	13	36																										0	10.2304	4.92205	11.467	0	3.3003	1.34639	7.93151	178.6		338	0.15	116	120	60	60
7	G-7	OUT_2				1	13	36																										0	10.9943	0.895469	10.0064	0	0	0	9.54684
8	G-8	OUT_1				1	3	54																										1	8.07293	4.87112	33.9975	0	0.811167	0.992366	14.1707	169.3		365	0.74	92	96	444	520
8	G-8	OUT_2				1	3	54																										1	4.47987	4.20243	16.6021	0	0	0.295295	20.373
9	G-9	OUT_1				1	4	33																										1	5.02178	2.28061	11.1509	0			14.5981	61.4		330	0.22	36	36	76	76
9	G-9	OUT_2				1	4	33																										1	3.84898	3.89525	10.9147	0	1.5554	1.30775	13.8741
10	G-10	OUT_1				1	7	51																										0	8.28331	4.21539	14.2277	0	2.99817		9.21491	127.5		350	0.07	64	64	96	100
10	G-10	OUT_2				1	7	51																										0	6.65414	2.72841	10.5524	0		0.608058	7.5088
11	G-11	OUT_1				1	9	40																										0	8.46587			0			15.5438	69		350	0.3	28	28	48	48
11	G-11	OUT_2				1	9	40																										0	8.75974	2.09786	3.81217	0	0.774818		16.3199
12	G-12	OUT_1				1	3	67																										0	3.22539	2.09533	4.93995	0			7.03806	65.3599		350	0.15	188	200	168	176
12	G-12	OUT_2				1	3	67																										0	4.18876	2.33616	7.02388	0		0.135725	23.2756
13	G-13	OUT_1				1	3	43																											3.99413	2.76967	2.18187	0	0.728034		5.65973	83.5			0.15	128	132	244	264
13	G-13	OUT_2				1	3	43																											2.17588		1.72114	0			0
14	G-14	OUT_1				1	-3	43																										0	8.61998		9.82962	0		0.887915	10.7814	67.6		385	0.22	336	376	308	340
14	G-14	OUT_2				1	-3	43																										0	3.54665		4.00617	0			6.18733
15	G-15	OUT_1				1	-3	47																										0	4.66688		6.7833	0		0.922833	12.7051	38.2		350	0.3	80	80	104	108
15	G-15	OUT_2				1	-3	47																										0	4.67598	2.3431	7.1531	0	1.73375	0.568665	10.1704
16	G-16	OUT_1				1	9	52																										0	6.00064	1.05521	3.43447	0		0.122956	8.15	108.4		350	0.59	244	264	444	520
16	G-16	OUT_2				1	9	52																										0	4.78313		14.9136	0		2.56019	12.2675
17	G-17	OUT_1				1	13	52																										0	7.98442	4.36233	1.6394	0	3.12671		0	126.9		350	0.22	76	76	68	68
17	G-17	OUT_2				1	13	52																										0	8.13773	4.16639	12.3529	0	2.92775	2.13184	0
18	G-18	OUT_1				1	11	64																										1	10.0072	5.76134	54.661	0	1.37496	2.90484	2.30003	145			0.3	276	304	976	1504
18	G-18	OUT_2				1	11	64																										1	10.9142	3.13145	43.2011	0		0.665758	3.85873
19	G-19	OUT_1				1																												1
19	G-19	OUT_2				1																												1
20	G-20	OUT_1				1	7	63																										1	3.16503	2.55489	54.9809	0	1.76208	1.44032	13.6361	79.3		350	0.28	120	124	888	1292
20	G-20	OUT_2				1	7	63																										1	0.86767		103.295	0			10.341
21	S-1	OUT_1				1	10	38																										0	6.94437	5.49536		0	3.90436	1.66866	1.28517	71.1			0.07	36	36	52	52
21	S-1	OUT_2				1	10	38																										0	7.0847	4.90213		0	3.92918	1.44317	3.53308
22	S-2	OUT_1				1	13	33																										0	4.13025			0			0.507416	45.6		340	0.45	140	148	116	120
22	S-2	OUT_2				1	13	33																										0	6.40713			0			4.15708
23	S-3	OUT_1				1	1	41																										0	6.99938	6.25319	3.10533	0	6.34781		10.7831	97.4		320	0.07	836	1180	856	1224
23	S-3	OUT_2				1	1	41																										0	6.31435	4.49477	2.57447	0	4.30995		13.7223
24	S-4	OUT_1				1	12	47																										1	10.7562	4.79186	40.6014	0		0.250306	12.9012	78.6407		342	0.31	68	68	136	140
24	S-4	OUT_2				1	12	47																										1	11.4644	4.47298	33.8226	0		0.335908	12.8267
25	S-5	OUT_1				1	8	51																										1	8.25118	4.48093	80.2472	0	2.09454	0.993439	10.4918	121.2		360	0.15	220	236	228	244
25	S-5	OUT_2				1	8	51																										1	6.71233	4.42261	68.3299	0	1.22166	0.366664	14.5229
26	S-6	OUT_1				1	10	52																										0	11.3362	3.38225	19.9748	0			8.64532	126.1			0.22	192	204	220	236
26	S-6	OUT_2				1	10	52																										0	8.05402	2.15693	17.2325	0			5.26303
27	S-7	OUT_1				1	6	39																										1	4.79452	2.81514	5.62496	0	0.376652	0.515488	9.55487	114		350	0.15	188	200	152	160
27	S-7	OUT_2				1	6	39																										1	4.36125	1.12394	611.697	0			9.71935
28	S-8	OUT_1				1	14	49																										0	6.6786	2.21788		0	1.40561	0.486342	6.68376	78.867		360	0.15	128	132	84	88
28	S-8	OUT_2				1	14	49																										0	6.95546	5.28189		0	2.02283		6.24075
29	S-9	OUT_1				1	8	50																										1	6.82541	3.06386	1.10413	0			6.33788	56.9		360	0.67	44	88	108	112
29	S-9	OUT_2				1	8	50																										1	7.10751	4.81968	3.23724	0	1.50195		5.63731
30	S-10	OUT_1				1	12	35																										0	2.64166	6.86864	28.5825	0	6.10209	1.8638	1.08866	70.9			0.22	68	68	88	92
30	S-10	OUT_2				1	12	35																										0	2.87188	7.75976	29.3319	0	8.19643	1.93857	0.378124
1	G-1	OUT_1				2	8	38																										0	2.38805		9.09277	0		0.0983944		63.5	45.51	380	0.15	136	140	176	188
1	G-1	OUT_2				2	8	38																										0	3.33866	1.78843	7.96346	0
2	G-2	OUT_1				2	18	29																										0	6.32053	4.21446	6.40334	0	2.1151		3.50108	35.9	61.4	380	0.15	124	128	312	348
2	G-2	OUT_2				2	18	29																										0	4.99802	2.65685	8.24994	0			3.22306
3	G-3	OUT_1				2	8	35																										0	5.85141	1.77299	6.70195	0	0.595298	0.273613		45	42.43	370	0.15	352	396	320	356
3	G-3	OUT_2				2	8	35																										0	4.15953	1.73997	6.05836	0
4	G-4	OUT_1				2	12	37																											9.15565	6.67346	9.46739	0	8.08362	1.92358	4.95668	62.3	50.77	370	0.22	232	252	248	268
4	G-4	OUT_2				2	12	37																											9.43474	7.13284	12.8987	0	8.86853	2.49757	4.80667
5	G-5	OUT_1				2	14	36																											9.54282	3.19739	6.80056	0		0.938782	0.687802	72.1	34.79	350	0.37	40	40	172	180
5	G-5	OUT_2				2	14	36																											7.09116		8.54513	0	5.58644	1.09028
6	G-6	OUT_1				2	13	48																											4.63066	2.37602	2.85812	0			3.62072	89.6	74.42	340	0.07			356	404
6	G-6	OUT_2				2	13	48																											6.3238	4.62419		0	2.45034		0
7	G-7	OUT_1				2	22	33																											8.41894	4.73392	18.4263	0	0.636641	2.10685	1.56452	101.9	43.75	350	0.22	72	72	196	208
7	G-7	OUT_2				2	22	33																											9.54121	2.32016	8.197	0			0.348232
8	G-8	OUT_1				2																																						360
8	G-8	OUT_2				2
9	G-9	OUT_1				2	15	38																												5.04547		0	7.44485			48.4	10.53	370	0.22	88	92	84	88
9	G-9	OUT_2				2	15	38																											1.76417	2.66687		0	5.38077
10	G-10	OUT_1				2	20	39																											1.57167	6.42847	5.82264	0	6.71963		0.399361	89.5		360	0	64	64	132	136
10	G-10	OUT_2				2	20	39																											8.96607	8.51165	10.871	0	6.42956	0.68967	1.28966
11	G-11	OUT_1				2	21	30																											6.09668	5.69655	12.2039	0		0.562071	3.50265	48.4	29.77	340	0.15	92	96	288	316
11	G-11	OUT_2				2	21	30																											10.2148	7.11839	31.9634	0		3.44321	4.86452
12	G-12	OUT_1				2	21	34																											1.89053	0.616027		0				73.2		380	0.15	152	160	216	232
12	G-12	OUT_2				2	21	34																											0.189727	1.00596	11.7931	0		0.650627
13	G-13	OUT_1				2
13	G-13	OUT_2				2
14	G-14	OUT_1				2	26	26																											9.12417	3.96722	16.7766	0	4.00921	1.46304		95.5		370	0.07	156	164	476	564
14	G-14	OUT_2				2	26	26																											9.61919	4.77462	17.5908	0	3.21553	1.41951
15	G-15	OUT_1				2	16	44																											7.23812	2.47705	9.83013	0	0.100163	0.576922		97.6		340	0	112	116	420	488
15	G-15	OUT_2				2	16	44																											6.13975	1.94784	21.0346	0	0.223748	0.343958
16	G-16	OUT_1				2	18	42																											10.8628	10.4182	8.49149	0	10.4287	1.16642		42.1	34.29	360	0.15	120	124	292	320
16	G-16	OUT_2				2	18	42																											11.8224	11.1631	13.87	0	12.169	1.36933
17	G-17	OUT_1				2	19	32																											6.71798	4.24288	5.21862	0	3.15073	0.491396	1.32577	94.6	71.9	350	0.37	124	128	372	424
17	G-17	OUT_2				2	19	32																											8.04463	4.25132	4.38791	0	1.97965		0.440301
18	G-18	OUT_1				2																																						360	0.07
18	G-18	OUT_2				2
19	G-19	OUT_1				2	21	51																											5.86904		4.36099	0				91.4	78.2	370	0.07	216	232	848	1204
19	G-19	OUT_2				2	21	51																											5.44186		7.94568	0
20	G-20	OUT_1				2	22	56																											4.37818	2.76836	5.66377	0	0.921073	0.405247		116.7	91.7	340	0.07	192	204	660	848
20	G-20	OUT_2				2	22	56																											4.72424	0.404996	9.04649	0		1.13309	0.156096
21	S-1	OUT_1				2	22	37																											14.7046	7.33842	12.4325	0	7.07261	1.20347		106.6	89.7	360	0.15	128	132	360	408
21	S-1	OUT_2				2	22	37																										0	12.5959	6.60293	11.047	0	5.46642	0.784219
22	S-2	OUT_1				2	28	34																											15.147	7.7903	9.11041	0	7.79259	0.70532		185	236.9	350	0.3	476	564	568	700
22	S-2	OUT_2				2	28	34																											16.0392	6.8224	11.4609	0	6.02225	1.04016
23	S-3	OUT_1				2	25	30																											10.1912	3.10325	11.4	0	1.53028	1.21129	0.947933	77.7	49.2	340	0	72	72	356	404
23	S-3	OUT_2				2	25	30																											8.5688	1.51315	7.51424	0		0.0630226
24	S-4	OUT_1				2	21	46																											9.21582		9.24277	0				51.6	44.5	360	0	60	60	332	372
24	S-4	OUT_2				2	21	46																											12.0161		8.57752	0
25	S-5	OUT_1				2	23	45																											11.442	2.56891	22.8108	0		0.162851		178.7	235.34	370	0.07	320	356	752	1016
25	S-5	OUT_2				2	23	45																											10.4597	2.74655	18.8747	0
26	S-6	OUT_1				2	21	55																											11.6021	2.63827	8.13014	0		0.610102		112.2	112.98	350	0.07	156	164	460	540
26	S-6	OUT_2				2	21	55																											9.65239		0.888327	0
27	S-7	OUT_1				2	23	53																																				340	ㅡ	280	308	500	600
27	S-7	OUT_2				2	23	53
28	S-8	OUT_1				2	30	33																											11.8112	5.07363	15.1035	0	4.18054	2.14391	2.1485	44	60.39	360	0.07	112	116	728	968
28	S-8	OUT_2				2	30	33																											9.64623	3.92379	6.46022	0	1.19005	0.453913
29	S-9	OUT_1				2	20	46																											10.506	1.74247	11.9696	0		1.0434	1.73869	67.6	47.72	370	0.15	52	52	584	724
29	S-9	OUT_2				2	20	46																											11.9725	4.03682	12.0146	0	0.145	1.15623	1.71904
30	S-10	OUT_1				2	22	46																											17.295	2.16862	7.17234	0		1.28709		59.5	64.71	380	0.22	200	212	292	328
30	S-10	OUT_2				2	22	46																											9.91925	3.5381	5.48282	0	0.381739	0.811451
1	G-1	OUT_1				3																												0				0
1	G-1	OUT_2				3																												0				0
2	G-2	OUT_1				3	29	62																										0	10.7621	4.27852	11.8465	0			2.43775	44.8296	45.17	360	0	260	284	488	580
2	G-2	OUT_2				3	29	62																										0	10.8825	4.06256	16.9136	0			4.35745
3	G-3	OUT_1				3																												0				0
3	G-3	OUT_2				3																												0				0
4	G-4	OUT_1				3	24	80																										1	9.68897	2.72401	15.2934	0			0.00441102	93.869	131.57	390	0.3	152	160	752	1016
4	G-4	OUT_2				3	24	80																										1	12.6269	3.8794	14.149	0			0.961602
5	G-5	OUT_1				3	29	50																										0	12.3429	3.17712	4.68184	0	0.413528			63.2024	44.52	330	0.15	96	100	544	664
5	G-5	OUT_2				3	29	50																										0	18.4165	5.9328	17.8141	0	4.54077	5.11994	0.648123
6	G-6	OUT_1				3																												0										360
6	G-6	OUT_2				3																												0
7	G-7	OUT_1				3	31	40																										0	12.4169	3.56022	12.6925	0	0.429253	1.13212	0.448507		27.1	360	0.15	1504	4472	1584	7180
7	G-7	OUT_2				3	31	40																										0	4.7355	2.52132	5.61367	0	2.6887	0.823956	0.353791
8	G-8	OUT_1				3	28.5	58																										1	21.4501	11.8146	16.5021	0	6.04065	3.98208	2.92964	30.4015	27.88	370	0.22	280	308	1136	1976
8	G-8	OUT_2				3	28.5	58																										1	15.3443	9.52627	13.7567	0	10.5678	3.5667	0.664027
9	G-9	OUT_1				3	26	67																										1	8.69142	7.50192	15.0946	0	11.0983	1.87823		39.8838	22.48	336	0.15	36	36	544	664
9	G-9	OUT_2				3	26	67																										1	7.77008	6.39468	23.203	0	7.9217	1.03348
10	G-10	OUT_1				3	31.5	57																										0	11.1301	4.62373	8.98834	0		2.23114	0.0587917	39.7659		370	0.37	188	200	512	616
10	G-10	OUT_2				3	31.5	57																										0	9.69737	8.40261	6.09785	0		1.20873
11	G-11	OUT_1				3																												0
11	G-11	OUT_2				3																												0
12	G-12	OUT_1				3	31	60																										0	16.2881	14.4579	35.2034	0	5.00599	4.82305		49.0768	27.42	390	0.07	232	252	500	600
12	G-12	OUT_2				3	31	60																										0	21.6291	14.0755	36.1667	0	4.88168	3.88846	0.456518
13	G-13	OUT_1				3
13	G-13	OUT_2				3
14	G-14	OUT_1				3	0	0																										0
14	G-14	OUT_2				3	0	0																										0
15	G-15	OUT_1				3	30	53																										0	11.2071	2.42446	10.9239	0		2.54021		46.7121	27.9	360	0.2	124	128	412	476
15	G-15	OUT_2				3	30	53																										0	12.1974	2.6799	10.5379	0		4.95519	0.11883
16	G-16	OUT_1				3																												0												564	696	640	816
16	G-16	OUT_2				3																												0
17	G-17	OUT_1				3																												0
17	G-17	OUT_2				3																												0
18	G-18	OUT_1				3																												1										360	0.2
18	G-18	OUT_2				3																												1
19	G-19	OUT_1				3	31	62																										1	18.7589		11.008	0		0.722155		57.8667	86.58	355	0.15	60	60	352	396
19	G-19	OUT_2				3	31	62																										1	13.3954	0.312782	10.1183	0		0.466341
20	G-20	OUT_1				3	30	51																										1	18.0673	2.05385	0.843263	0		1.72564		55.0273	25.64	360	0.15	188	200	280	308
20	G-20	OUT_2				3	30	51																										1	11.543	5.1866	0.836011	0	3.17294	0.925343
21	S-1	OUT_1				3	28	65																										0	11.4152	4.48345	2.22134	0	3.13756	2.17962	1.12794	42.2048	33.9	360	0.07	240	260	188	200
21	S-1	OUT_2				3	28	65																										0	14.0097	4.72181	6.96863	0	5.27881	3.65937	1.10597
22	S-2	OUT_1				3	32	48																										0	19.2879	5.03714	13.1459	0	0.977609	1.45827	0.0621562	64.8409	59.61	360	0	36	36	56	56
22	S-2	OUT_2				3	32	48																										0	19.2914	7.38689	10.0165	0		0.367791	0.288516
23	S-3	OUT_1				3																												0
23	S-3	OUT_2				3																												0
24	S-4	OUT_1				3	29	71																										1	10.1122	0.103352	3.48762	0		0.891572		30.3763	64.14	360	0.15	92	96	360	408
24	S-4	OUT_2				3	29	71																										1	14.1944	1.04955	1.73348	0		1.91593
25	S-5	OUT_1				3	30	62																										1	19.9726	5.85312	20.7322	0	6.39332	7.86547	0.5968	75.3263	65.65	370	0.15	252	272	208	224
25	S-5	OUT_2				3	30	62																										1	19.5552	5.70682	28.0581	0	9.45676	6.5535	0.571481
26	S-6	OUT_1				3	26	76																										0	14.6947	3.99744	18.8671	0	5.56927	1.8249	4.23666	76.567	15.56	340	0.07	176	188	588	732
26	S-6	OUT_2				3	26	76																										0	10.276	4.46386	20.0116	0	2.91055	1.78859	2.52344
27	S-7	OUT_1				3																												1
27	S-7	OUT_2				3																												1
28	S-8	OUT_1				3																												0	12.8483	9.99698	24.268	0	11.2811	3.74372	3.03562		89.89	375		240	260	284	312
28	S-8	OUT_2				3																												0
29	S-9	OUT_1				3	30	69																										1	15.2042	4.99261	2.94154	0	1.16043	0.746706	3.40538	38.1327		343	0.07	124	128	176	188
29	S-9	OUT_2				3	30	69																										1	7.37938	2.71535	1.43035	0	0.241287		4.37834
30	S-10	OUT_1				3	30	66																										0	18.2414	6.82575	30.2482	0	4.91242	3.56287	0.898817	50.2424		348	0	176	188	172	180
30	S-10	OUT_2				3	30	66																										0	15.0629	7.78955	25.5249	0	7.37987	3.99174	1.02903
1	G-1	OUT_1				4	20	76																										0	5.67301	2.14176	12.9601	0				56.8525		375	0.07	252	272	396	456
1	G-1	OUT_2				4	20	76																										0	6.76374	3.22213	13.8324	0	1.67897		0.163944
2	G-2	OUT_1				4	25	61																										0	2.25124	3.59715	6.46014	0	0.715524	0.509662	1.04125	65.2357		349	0.3	460	540	780	1068
2	G-2	OUT_2				4	25	61																										0	14.3606	2.12087	6.81044	0		0.240776	2.3397
3	G-3	OUT_1				4	21	78																										0	6.93068	4.00831	15.6942	0	5.35648	0.573361	2.57518	102.854		380	0.22	288	316	816	1140
3	G-3	OUT_2				4	21	78																										0	17.9707	2.91455	19.5741	0	4.06179	0.337023	3.4887
4	G-4	OUT_1				4	22	53																										1	12.083	1.61617	3.15187	0		0.58741	2.48472	32.4122				304	336	668	864
4	G-4	OUT_2				4	22	53																										1	7.51595	0.391146	7.50664	0		1.5384	3.20468
5	G-5	OUT_1				4	16	58																										0	5.10129	1.49632	3.86378	0				25.9975		300	0.07	204	216	836	1180
5	G-5	OUT_2				4	16	58																										0	4.93953	3.127	4.32961	0	0.168273	0.590229	0.0267383
6	G-6	OUT_1				4	17	49																										0	12.3355	1.00087	5.14982	0	0.354303	1.42653		53.6522		320	0.52	176	188	684	892
6	G-6	OUT_2				4	17	49																										0	14.4168	3.97092	9.82417	0	2.86273	1.24262
7	G-7	OUT_1				4	21	47																										0	4.97491	1.29116	37.8007	0		1.01504		40.646		350	0.59	252	272	636	808
7	G-7	OUT_2				4	21	47																										0	2.57204	1.80451	22.6413	0		1.49957	0.0687579
8	G-8	OUT_1				4	17	46																										1	12.4086	7.33358	15.2503	0		1.27408	1.12541	27.949		330	0.37	172	180	532	644
8	G-8	OUT_2				4	17	46																										1	9.04531	2.90723	14.4394	0		0.869955	0.858587
9	G-9	OUT_1				4	23	33																										1	31.6311	1.88091	11.1569	0				50.3886		330	0.15	348	392	428	496
9	G-9	OUT_2				4	23	33																										1	14.6851	3.2172	13.4681	0	0.280939	0.318626	2.13002
10	G-10	OUT_1				4	24	39																										0	20.786	10.4513	9.71857	0	2.98742	1.40401	2.68498	30.8233		355	0.74	164	172	264	288
10	G-10	OUT_2				4	24	39																										0	17.6499	11.8752	9.58643	0	6.79044	1.56055	3.72176
11	G-11	OUT_1				4	22	36																										0	8.23283	2.59124	11.9654	0		0.715344	0	68.0408		380	0.22	372	424	664	856
11	G-11	OUT_2				4	22	36																										0	7.99531	4.68401	11.8489	0	0.538479	1.4066	0
12	G-12	OUT_1				4	22	40																										0	10.9313	15.6471	14.9615	0	5.79271	3.39126	0	29.6905		340	0.3	128	132	252	272
12	G-12	OUT_2				4	22	40																										0	9.04737	10.9541	10.5873	0	4.97785	1.16815	0
13	G-13	OUT_1				4
13	G-13	OUT_2				4
14	G-14	OUT_1				4	17	46																										0	5.86088	3.9645	5.3117	0	3.36685	0.472079		131.76		330	0.15	776	1060	588	732
14	G-14	OUT_2				4	17	46																										0	5.76512	1.86162	4.7252	0	0.354716
15	G-15	OUT_1				4	18	56																										0	6.90738	2.69067	6.19766	0	1.98314	0.0712991		65.7666		335	0.22	32	32	148	156
15	G-15	OUT_2				4	18	56																										0	6.57051	3.83024	10.7079	0	6.71492	0.411341	0.145672
16	G-16	OUT_1				4																												0
16	G-16	OUT_2				4																												0
17	G-17	OUT_1				4	20	56																										0	9.59289	4.78097	8.72096	0	4.30904	0.764524		119.663		333	0.15	232	252	384	440
17	G-17	OUT_2				4	20	56																										0	10.1597	5.75702	13.0705	0	6.38769	1.15231
18	G-18	OUT_1				4	29	40																										1	10.925	1.94769	9.50534	0			0.498104	84.8543		393		320	356	1116	1908
18	G-18	OUT_2				4	29	40																										1	12.7054	3.41011	14.1103	0		0.0423728	0.653652
19	G-19	OUT_1				4	19	70																										1	6.78137	5.57897	10.6675	0	5.30309	0.840796	7.05348	186.517		358		640	816	1584	7180
19	G-19	OUT_2				4	19	70																										1	7.27299	7.46776	14.6171	0	10.6093	1.40581	6.76958
20	G-20	OUT_1				4	14	42																										1	4.35754	1.76205	25.0343	0	2.467		2.68778	54.6844		301	0.67	108	112	308	340
20	G-20	OUT_2				4	14	42																										1	5.80187	3.41792	32.7581	0	2.71924		3.03897
21	S-1	OUT_1				4	12	50																										0	3.24122			0			1.24101	34.9897		317	0.52	92	96	120	124
21	S-1	OUT_2				4	12	50																										0	5.73229	1.82228	1.86931	0		1.03306	1.00487
22	S-2	OUT_1				4	19	40																										0	14.6493	8.45544	7.82265	0	8.42772	1.51094	0.170639	50.9812		382	0.15	60	60	148	156
22	S-2	OUT_2				4	19	40																										0
23	S-3	OUT_1				4	16	38																										0	4.58779	5.43856	11.5343	0	0.96784	0.355191	2.31224	39.4963		388	0.45	216	232	320	356
23	S-3	OUT_2				4	16	38																										0	5.10436	6.61673	12.3576	0		0.214096	2.15539
24	S-4	OUT_1				4	16	25																										1	3.64617			0			1.78912	49.2453		337	0.45	200	212	592	740
24	S-4	OUT_2				4	16	25																										1	4.49572	2.0683		0			0.730816
25	S-5	OUT_1				4	12	46																										1	13.6854	5.47982	7.74758	0	5.07538	1.3815	1.59349	57.1414		315	0	196	208	312	348
25	S-5	OUT_2				4	12	46																										1	17.1618	8.47951	11.0652	0	8.55613	2.01336	2.43634
26	S-6	OUT_1				4	15	35																										0	16.147	7.73019	10.7689	0	4.62976	1.19342	0.662331	60.3488		379	0.45	220	236	396	456
26	S-6	OUT_2				4	15	35																										0	14.3088	5.87248	15.7633	0	5.15189	1.21914	0.366584
27	S-7	OUT_1				4	13.5	38																										1	17.7648	10.6667	13.0388	0	8.94927	1.56638	0.271778	46.1959		392	0.37	256	280	428	496
27	S-7	OUT_2				4	13.5	38																										1	17.5626	5.70233	11.3732	0	8.39624	0.42531	0.437668
28	S-8	OUT_1				4	30	20																										0	17.6681	3.90467	10.4075	0		0.822667	0.231034	115.963		379	0.3	92	96	292	320
28	S-8	OUT_2				4	30	20																										0	15.9816	6.52142	13.7353	0	0.203349	1.2981	0.264571
29	S-9	OUT_1				4	17	45																										1	9.69656	4.65613	59.1777	0		0.478465	1.78502	74.1149		410	1.26	136	140	236	256
29	S-9	OUT_2				4	17	45																										1	12.378	5.90674	69.7528	0		0.686869	2.05072
30	S-10	OUT_1				4	16	51																										0	7.10017	1.83936	25.488	0			0.769479	108.24		360	0.15	168	176	244	264
30	S-10	OUT_2				4	16	51																										0	8.60803		23.3576	0			1.23863
																																			195	175	181	200	111	135	141	100	38	101	100	103	103	104	104
[truncated: 53 more columns]

## Sheet: DU
ID	SITE	S_PLACE	S_SITE	S_CAFÉ	CHARACTER	quarter	TEMP	HUMD	AIR_COND	AIR_fan	TOILET	TOIL_O	SLIPPER	BED	BED_N	Cunst_Y	Cunst	NUMBER	NO	WINDOW_O	Plant	Plant_YN	CAFET	Curtain	ENV	AROMA	AIR_C	AIR_S	Area	CLASS_A	S_FLO	heat	heat_Me	Smo	A	B	C	D	E	F	G	H	I	J	K	L	M	N	O
1	G-1	DU		0	1	1	24	32	0		0		0	0		2005	1	13	58	0	0		0	2	1	1	1	0	71	21.6	2	1	1	0	27.1082	13.4655	44.1385	0	2.43929	1.09784	7.26474
2	G-2	DU		1	0	1	17	46	0		0		0	0		2002	1	5	70	0	0		0	2	0	0	0	0	27	8.03	2	1	1	0	35.9157	31.4562	95.2394	0	7.77225	3.22052	8.30376
3	G-3	DU		0	1	1	21	33	0		1	0	0	0		2005	1	9	50	1	1	4	0	2	0	1	0	0	132	39.78	3	1	1	0	25.6807	10.3564	42.9939	0	0.540907	0.471922	7.34297
4	G-4	DU		1	1	1	22	33	0		1	1	0	0		2003	1	7	85	0	1	9	0	1	1	1	1	0	72	21.8	5	1	1	1	15.9468	3.4382	8.46547	0			0
5	G-5	DU		0	1	1	18	25	0		0		1	0		2000	1	13	100	0	1	4	0	1	0	0	0	0	195	59	1	1	0	0	16.2464	5.86282	6.17947	0			5.22608
6	G-6	DU		0	0	1	17	37	0		0		0	0		2001	1	63	58	0	1	11	0	1	0	0	0	0	150	45	1	0		0	27.3886	12.4076	38.4466	0	7.73409	2.12699	6.20554
7	G-7	DU		1	0	1	16	34	0		1	1	1	0		1988	0	0	52	1	0		1	0	1	0	1	0	10	3	2	0		0	17.6546	12.0068	21.5548	0	5.38004	3.44944	8.20386
8	G-8	DU		1	0	1	18	33	0		0		0	0		1998	0	6	65	1	1	2	0	2	0	1	0	0	142	43	2	1	1	1	8.19935	6.8267	26.8801	0	2.59433	1.56482	7.65562
9	G-9	DU		0	0	1	18	41	0		0		0	0		1993	0	20	317	1	1	2	0	0	0	1	0	0	79	24	5	1	1	1	5.4753			0			5.42915
10	G-10	DU		1	0	1	19	40	0		0		0	0		1992	0	16	50	0	1	2	0	1	1	0	0	0	86	26	2	1	1	0	21.7616	7.68987	31.9338	0	0.0372665		6.09389
11	G-11	DU		1	0	1	17	40	0		0		0	0		2005	1	7	36	0	0		0	2	0	0	0	0	63	20	2	1	1	0	26.6652	6.72798	19.4624	0	0.39658	0.204702	7.49001
12	G-12	DU		0	1	1	28	30	0		1	1	0	0		2004	1	8	100	0	0		0	0	0	0	0	0	9	3	2	1	1	0	23.3397	6.36327	19.8166	0			7.4398
13	G-13	DU				1	19	33																											25.3391	8.87815	23.7215	0	2.20906	0.886718	6.06528
14	G-14	DU		0	0	1	23	34	0		1	1	0	0		2002	1	12	68	0	0		0	1	0	0	0	0	109	33	1	1	1	0	30.8438	45.9615	27.5818	0		1.24248	5.77089
15	G-15	DU		1	0	1	22	27	0		0		0	0		1995	0	1	85	0	0		0	1	0	0	0	0	60	18	1	1	1	0	10.498	0.815134	13.1294	0		0.3281	6.70089
16	G-16	DU		0	1	1	26	31	0		0		0	0		2004	1	7	111	0	1	10	0	2	0	0	0	0	132	40	3	1	1	0	18.6677	3.36214	27.8774	0		1.47714	4.45599
17	G-17	DU		1	0	1	16	43	0		0		1	0		1989	0	0	50	0	0		0	0	0	0	0	0	45	14	2	0		0	47.9194	7.0328	28.4759	0		0.517976	8.20512
18	G-18	DU		1	0	1	17	45	0		0		1	0		2000	1	3	30	0	0		0	0	1	0	0	0	45	14	1	1	0	1	28.2939	9.91898	78.6562	0	3.43547	4.73952	13.6696
19	G-19	DU		1	0	1	22	36	0		0		1	0		2004	1	3	54	0	1	1	0	0	0	0	0	0	33	10	2	1	2	1	25.1611	8.32135	120.861	0	3.84724	6.16914	13.7056
20	G-20	DU		1	0	1	21	37	0		0		0	0		1991	0	14	48	0	1	1	0	2	0	0	0	0	124	37.5	2	1	1	1	6.57292		67.6702	0		1.78038	10.9873
21	S-1	DU		0	0	1	24	40	0		0		0	0		1996	0	13	73	0	0		0	0	1	0	0	0	56	17	3	1	1	0	69.6345	11.7027		0	1.77234	1.7314	9.19955
22	S-2	DU		0	1	1	24	30	0		0		0	0		2005	1	6	150	0	0		0	2	1	0	0	0	36	11	2	1	1	0	42.5522	8.08424	0.0969627	0	1.05581	2.29496	1.4406
23	S-3	DU		0	0	1	16	35	0		0		1	0		2000	1	0	170	1	0		1	0	1	0	0	0	12	4	10	1	0	0	22.3272	8.75134	20.3651	0	4.55329	1.11674	9.19804
24	S-4	DU		0	1	1	19	37	0		0		0	0		2006	1	2	165	1	0		0	0	1	0	0	0	123	38	4	1	2	1	11.6281	2.82654	30.2933	0		0.264921	10.4589
25	S-5	DU		1	0	1	21	34	0		1	1	0	0		1978	0	5	99	1	0		0	1	1	0	0	0	18	5.3	1	1	1	1	9.9621	7.13372	68.4743	0			7.6788
26	S-6	DU		0	1	1	24	27	0		1	1	0	0		2004	1	6	80	1	1	2	0	2	1	0	1	0	135	40	4	1	1	0	12.2711	3.65098	22.9078	0	1.76439	0.882181	4.3508
27	S-7	DU		0	0	1	26	22	0		0		0	0		2003	1	19	600	0	0		0	0	1	0	0	0	62	19	4	1	1	1	12.9072	5.46534	502.691	0	2.12826	0.609129	9.98341
28	S-8	DU		1	0	1	23	31	0		0		1	0		1995	0	7	305	1	0		0	0	1	0	0	0	101	30	2	1	0	0	12.5071	5.93785		0	4.12		10.7501
29	S-9	DU		1	0	1	23	33	0		0		1	0		1983	0	13	103	0	1	5	0	1	0	0	1	0	30	9	2	1	0	1	16.755	13.3895	24.6234	0	7.0337	1.79316	7.78962
30	S-10	DU		0	0	1	24	22	0		0		0	0		2005	1	20	100	0	1	1	0	0	1	0	0	0	83	25	3	1	1	0	4.87452	3.42166	31.4868	0	2.74615	1.51311	3.49011
1	G-1	DU		0	1	2	26	24	0		0		0	0		2005	1	20	58	1	0		0	2	1	1	1	0	71	21.6	2	1	1	0	17.1886	8.24603	33.0095	0	8.04025	3.88377
2	G-2	DU		1	0	2	21	33	0		0		0	0		2002	1	7	70	0	0		0	2	0	1	0	0	27	8.03	2	0		0	16.5838	7.28764	21.3728	0	3.7205	0.672076	2.79451
3	G-3	DU		0	1	2	22	26	0		1	0	0	0		2005	1	15	50	1	1	4	0	2	0	1	0	0	132	39.78	3	0		0	14.6406	4.9276	23.7088	0	2.26419	1.93829	2.06067
4	G-4	DU		1	1	2	21	32	0		1	1	0	0		2003	1	6	85	1	1	6	0	1	1	1	1	0	72	21.8	5	0		1	15.6158	5.3326	12.3372	0	2.39231	1.05333	4.24663
5	G-5	DU		0	1	2	16	31	0		0		1	0		2000	1	6	100	0	1	4	0	1	0	1	0	0	69	21	2	0		0	10.6751	3.02413	22.5726	0		3.36929
6	G-6	DU		0	0	2	22	38	0		0		0	0		2001	1	13	58	0	1	11	0	1	0	0	0	0	150	45	2	0		0	22.8681	5.80144	39.2533	0	1.46396	4.55789	5.51115
7	G-7	DU		1	0	2	23	32	0		1	1	1	0		1988	0	8	52	1	0		1	0	1	1	0	0	10	3	1	0		0	14.9891	6.46813	29.605	0	2.25861	2.85086
8	G-8	DU		1	0	2	22	43	0		0		0	0		1998	0	10	65	1	1	2	0	2	0	0	0	0	142	43	2	0		1	15.9009	8.09945	42.9577	0	5.20785	5.78082
9	G-9	DU		0	0	2	19	34	0		0		0	0		1993	0	22	317	1	1	2	0	0	0	0	0	0	79	24	5	0		1	13.1483	9.9512	27.2803	0	12.048	2.23315
10	G-10	DU		1	0	2	24	31	0		0		0	0		1992	0	24	50	1	1	2	0	1	1	0	0	0	86	26	2	1	1	0	16.8218	7.04784	18.5978	0	6.34794	1.54635
11	G-11	DU		1	0	2	24	35	0		0		0	0		2005	1	10	36	1	0		0	2	0	0	0	0	63	20	2	0		0	15.4717	7.98555	26.1719	0	3.17038	2.64834	2.21572
12	G-12	DU		0	1	2	28	28	0		1	1	0	0		2004	1	5	100	0	0		0	0	0	0	0	0	9	3	2	1	1	0	9.43865		8.6199	0
13	G-13	DU				2
14	G-14	DU		0	0	2	25	32	0		1	1	0	0		2002	1	16	68	1	0		0	1	0	0	0	0	109	33	1	1	1	0	23.2163	10.2366	22.7946	0	1.52589	1.5298		62.6
15	G-15	DU		1	0	2	24	33	0		0		0	0		1995	0	0	85	0	0		0	1	0	0	0	0	60	18	1	0		0	12.022	0.461291	77.1856	0		1.1129		96.8
16	G-16	DU		0	1	2	25	28	0		0		0	0		2004	1	13	111	0	1	10	0	2	0	0	0	0	132	40	1	0		0	11.6986	3.40328	14.7968	0	0.827533			46.4
17	G-17	DU		1	0	2	22	32	0		0		1	0		1989	0	5	50	1	0		0	2	0	0	0	0	45	14	2	0		0	39.2961	4.06086	17.1188	0				67.9
18	G-18	DU		1	0	2	21	61	0		0		1	0		2000	1	11	30	0	0		0	2	1	0	0	0	45	14	1	1	0	1	29.3765	4.63624	66.9125	0		2.25015	0	57.6
19	G-19	DU		1	0	2	24	44	0		0		1	0		2004	1	7	54	1	1	1	0	0	0	0	0	0	33	10	2	0		1	15.4901	1.19355	10.1448	0		0.213623		69.2
20	G-20	DU		1	0	2	24	44	0		0		0	0		1991	0	18	48	1	1	6	0	2	0	0	0	0	124	37.5	2	0		1	7.40022		10.5309	0		0.889888	0.406605	81.3
21	S-1	DU		0	0	2	23	32	0		0		0	0		1996	0	13	73	1	0		0	0	1	0	0	0	56	17	3	0		0								97.3
22	S-2	DU		0	1	2	24	49	0		0		0	0		2005	1	5	150	0	0		0	2	1	0	0	0	36	11	2	0		0	26.8153	3.93633	10.8459	0	5.66641	0.193458		167.9
23	S-3	DU		0	0	2	26	33	0		0		1	0		2000	1	0	170	1	0		1	0	1	0	0	0	12	4	10	1	0	0	32.5177	8.37249	19.8178	0	1.91181	1.65167		64.1
24	S-4	DU		0	1	2	21	45	0		0		0	0		2006	1	4	165	1	1	5	0	2	1	0	0	0	123	38	4	0		1	19.6318	4.98483	13.1443	0	0.374599	1.13472		42.6
25	S-5	DU		1	0	2	27	39	0		1	1	0	0		1978	0	2	99	1	0		0	1	1	0	1	0	18	5.3	1	0		1	15.6427	4.25459	15.4412	0		0.411061		155.2
26	S-6	DU		0	1	2	26	37	0		1	1	0	0		2004	1	10	80	1	1	2	0	2	1	0	1	0	135	40	4	0		0	23.5451	4.57599	8.1186	0		1.38106	2.3	110.2
27	S-7	DU		0	0	2	26	50	0		0		0	0		2003	1	13	600	1	0		0	0	1	0	0	0	62	19	4	0		1	20.744	4.92112	28.9807	0	0.639293	1.24033		80.3
28	S-8	DU		1	0	2	23	45	0		0		1	0		1995	0	17	305	1	0		0	0	1	0	0	0	101	30	2	0		0	13.3877	14.2991	16.8877	0	5.643	1.68602		32.1
29	S-9	DU		1	0	2	25	31	0		0		1	0		1983	0	16	103	1	1	5	0	1	0	0	1	0	30	9	2	0		1	16.9293	2.57051	17.8015	0		1.53789		42.3
30	S-10	DU		0	0	2	27	38	0		0		0	0		2005	1	20	100	1	1	16	0	0	1	0	0	0	83	25	3	0		0	21.5032	4.65248	10.8965	0	1.52975	2.25852		72.5
1	G-1	DU		0	1	3	25	74	0		0		0	0		2005	1	14	58	0	0		0	0	1	1	1	0	71	21.6	2	0		0	16.0009	7.29235	6.44711	0	0.604138			47.1807
2	G-2	DU		1	0	3	27	74	0		0		0	0		2002	1	3	70	1	0		0	2	0	1	0	0	27	8.03	2	0		0	25.8626	7.6067	25.9064	0	1.47852		5.93705	53.9611
3	G-3	DU		0	1	3	25	74.5	0		1	0	0	0		2005	1	2	50	1	1	1	0	0	0	1	0	0	132	39.78	3	0		0	21.7021	5.19177	33.3776	0	1.18287		3.05606	76.0564
4	G-4	DU		1	1	3	26	73	1		1	1	0	0		2003	1	23	85	1	1	10	0	1	1	1	1	0	72	21.8	5	0		1	19.8098	7.32782	12.4156	0			1.05689	75.9291
5	G-5	DU		0	1	3	28	58	0		0		1	0		2000	1	3	100	1	0		0	1	0	0	0	0	69	21	2	0		0	40.5523	5.9685	19.2247	0	4.62196	3.66745	2.19721	63.363
6	G-6	DU		0	0	3	25	68	0		0		0	0		2001	1	16	58	1	1	11	0	1	0	0	0	0	120	39	2	0		0	25.773	9.06601	63.2918	0	10.6177	3.82214	1.85055	44.8604
7	G-7	DU		1	0	3	26	62	1	0	1	1	1	0		1988	0	9	52	0	0		1	0	1	0	0	0	10	3	1	0		0	18.7127	3.65099	16.9896	0	1.65338	1.0403		56.1103
8	G-8	DU		1	0	3	29	61	0		0		0	0		1998	0	7	65	1	1	2	0	0	0	0	0	0	142	43	2	0		1	17.3847	7.43896	16.514	0	9.38022	5.07754	0.54436	24.5861
9	G-9	DU		0	0	3	26	65	0		0		0	0		1993	0	20	317	1	1	2	0	0	0	1	0	0	79	24	5	0		1				0				30.8864
10	G-10	DU		1	0	3	27	65	1	0	0		0	0		1992	0	26	50	0	1	2	0	1	1	0	0	0	86	26	2	0		0	31.2833	5.54281	27.2651	0		4.46912	0.513951	38.5436
11	G-11	DU		1	0	3	25	75	1	1	0		0	0		2005	1	22	36	1	0		0	2	0	0	0	0	63	20	2	0		0	13.438	8.36584	12.0377	0	14.0124	2.96019	5.65687	36.868
12	G-12	DU		0	1	3	27	57	0		1	1	0	0		2004	1	6	100	1	0		0	0	0	0	0	0	9	3	2	0		0	23.7943	12.8228	41.1814	0	14.9559	5.21687	0.928605	34.9462
13	G-13	DU				3
14	G-14	DU		0	0	3	28	58	0		1	1	0	0		2002	1	16	68	1	0		0	1	0	0	0	0	109	33	1	0	0	0	40.5876	11.4931	24.0008	0	12.0758	3.02991	4.57209	85.6811
15	G-15	DU		1	0	3	27	65	0		0		0	0		1995	0	4	85	1	0		0	1	0	0	0	0	60	18	1	0	0	0	21.7113	4.4096	13.8619	0		3.67313		39.3145
16	G-16	DU		0	1	3	28	81	0		0		0	0		2004	1	3	111	1	1	10	0	2	0	0	0	0	132	40	3	0	0	0								34.3751
17	G-17	DU		1	0	3	26	68	0		0		1	0		1989	0	6	50	1	0		0	2	0	0	0	0	45	14	2	0	0	0	38.0526	1.72394	19.1392	0		1.51813	2.63408	99.0939
18	G-18	DU		1	0	3	27	82	0		0		1	0		2000	1	2	30	0	1		0	0	1	0	0	0	45	14	1	0	0	1	19.8927	2.09625	18.7899	0		1.33655	4.7549	65.7811
19	G-19	DU		1	0	3	29	73	1	1	0		1	0		2004	1	7	54	1	1	1	0	0	0	0	0	0	33	10	2	0	0	1	23.3784		8.25715	0		0.473		27.4033
20	G-20	DU		1	0	3	30	75	1	1	0		0	0		1991	0	16	48	1	0		0	2	0	0	0	0	124	37.5	2	0	0	1	21.0748	3.71654	7.51685	0	2.15063	1.76346		51.1364
21	S-1	DU		0	0	3	30	61	1	2	0		0	0		1996	0	12	73	1	0		0	0	1	0	0	0	56	17	3	0	0	0	22.6272	4.74473	9.40072	0	2.32657	1.67684	0.94927	63.6649
22	S-2	DU		0	1	3	26	66	1	0	0		0	0		2005	1	9	150	0	0		0	2	1	0	0	0	36	11	2	0	0	0	74.6612	11.1575	42.7837	0	1.56261	2.38184		39.1228
23	S-3	DU		0	0	3	27	70	1	0	0		1	0		2000	1	0	170	0	0		1	0	1	0	0	0	12	4	10	0	0	0	34.0887	6.98013	19.6979	0	1.94447	2.41396	0.932571	37.2588
24	S-4	DU		0	1	3	25	80	1	0	0		0	0		2006	1	3	165	1	0		0	2	1	0	0	0	123	38	4	0	0	1	16.8845	2.33049	12.4597	0		4.55381	0.66209	69.6109
25	S-5	DU		1	0	3	29	71	0		1	1	0	0		1978	0	6	99	1	0		0	1	1	0	0	0	18	5.3	1	0	0	1	35.8741	12.8281	38.8292	0	6.0768	4.59697		82.722
26	S-6	DU		0	1	3	27	66	1	0	1	1	0	0		2004	1	7	80	1	1	2	0	2	1	0	1	0	135	40	4	0	0	0	44.0578	10.2608	37.3303	0	7.77029	3.28576	4.65192	79.3998
27	S-7	DU		0	0	3	26	63	0		0		0	0		2003	1	13	600	0	0		0	0	1	1	0	0	62	19	4	0	0	1	37.7372	22.4038	82.9992	0	4.75465	3.70052	3.0267	31.6586
28	S-8	DU		1	0	3	29	52	0		0		1	0		1995	0	12	305	1	0		0	0	1	0	0	0	101	30	2	0	0	0	40.0482	25.7572	56.1118	0	13.0334	4.42624	1.04366	27.7446
29	S-9	DU		1	0	3	26	69	0		0		1	0		1983	0	4	103	1	1	5	0	1	0	0	1	0	30	9	2	0	0	1	17.6335	1.5452	14.3376	0		1.09494	3.81907	43.9064
30	S-10	DU		0	0	3	26	63	1	0	0		0	0		2005	1	14	100	0	1	16	0	0	1	0	0	0	83	25	3	0	0	0	59.2884	12.1153	51.251	0	7.47356	4.29964	0.833413	37.9804
1	G-1	DU		0	1	4	27	51	0		0		0	0		2005	1	10	58	1	0		0	2	1	0	0	0	71	21.6	2	0		0	30.0369	6.1393	28.019	0	0.64012		1.61432	56.5155
2	G-2	DU		1	0	4	25	62	0		0		0	0		2002	1	12	70	1	0		0	2	0	0	0	0	27	8.03	2	0		0	25.3594	5.81526	19.436	0	1.55081	1.08288	2.80977	78.9271
3	G-3	DU		0	1	4	23	72	0		1	0	0	0		2005	1	8	50	1	1	2	0	0	0	1	0	0	132	39.78	3	0		0	20.0448	4.16273	18.7028	0	2.09537	1.08107	5.42766	78.6807
4	G-4	DU		1	1	4	25	43	0		1	1	0	0		2003	1	14	85	1	1	3	0	2	1	0	0	0	72	21.8	5	0		1	12.3701	1.18373	5.65783	0		0.911158	2.59691	36.7815
5	G-5	DU		0	1	4	21	47	0		0		1	0		2000	1	7	100	1	0		0	1	0	0	0	0	69	21	2	0		0	15.574	0.818574	9.9731	0		0.502309	0.126938	48.0888
6	G-6	DU		0	0	4	28	31	0		0		0	0		2001	1	17	58	1	0		0	1	0	0	0	0	120	39	2	0		0	18.8314	7.23685	16.9921	0	1.40411	2.65486		43.4599
7	G-7	DU		1	0	4	20	60	0		1	1	1	0		1988	0	11	52	0	0		1	0	1	0	0	0	10	3	1	0		0	9.988	3.16525	18.0261	0		1.34166		68.2634
8	G-8	DU		1	0	4	22	38	0		0		0	0		1998	0	8	65	1	0		0	0	0	0	0	0	142	43	2	0		1	12.7203	16.3547	18.5	0	12.7013	2.53178	1.84382	21.308
9	G-9	DU		0	0	4	23	35	0		0		0	0		1993	0	16	317	1	1	20	0	0	0	0	0	0	79	24	5	0		1	15.6606	1.87074	14.8753	0		0.0629842	0.374275	42.2877
10	G-10	DU		1	0	4	24	40	0		0		0	0		1992	0	3	50	1	0		0	2	1	0	0	0	43	13	2	0		0	14.2609	3.571	11.5055	0		1.58709	7.03497	40.4254
11	G-11	DU		1	0	4	22	42	0		0		0	0		2005	1	12	36	1	0		0	2	0	0	0	0	63	20	2	0		0	15.6024	10.0113	17.0031	0	14.2374	2.51575	0	67.2614
12	G-12	DU		0	1	4	27	31	0		1	1	0	0		2004	1	8	100	0	0		0	0	0	0	0	0	9	3	2	0		0	13.0825	4.52398	13.6383	0	2.32169	1.36186	0	49.1329
13	G-13	DU				4
14	G-14	DU		0	0	4	24	38	0		1	1	0	0		2002	1	18	68	1	0		0		0	0	0	0	109	33	1	0		0	17.7563	3.11914	17.2982	0		0.54009	1.12919	67.5463
15	G-15	DU		1	0	4	23	41	0		0		0	0		1995	0	6	85	1	0		0	1	0	0	0	0	60	18	1	0		0	12.3712	6.55165	23.0607	0	7.34764	1.38292		62.0219
16	G-16	DU		0	1	4	22	42	0		0		0	0		2004	1	13	111	0	1		0	1	0	0	0	0	132	40	3	0		0	12.0653	6.88612	19.4396	0	3.08997	1.07964		48.0072
17	G-17	DU		1	0	4	23	46	0		0		1	0		1989	0	5	50	0	0		0	0	0	0	0	0	45	14	2	0		0	39.0348	6.80605	20.092	0	2.31119	1.84968	0.326328	109.179
18	G-18	DU		1	0	4	23	49	0		0		1	0		2000	1	5	30	0	0		0	2	1	0	0	0	45	14	1	0		1	21.3039	6.15813	22.1967	0	3.96542	1.70029	0.565293	71.7609
19	G-19	DU		1	0	4	25	52	0		0		1	0		2004	1	4	54	0	1	2	0	0	0	0	0	0	33	10	2	1	1	1	25.9288	6.39477	15.7701	0	7.37872	1.57948	6.74485	111.111
20	G-20	DU		1	0	4	22	37	0		0		0	0		1991	0	18	48	0	1	23	0	2	0	1	0	0	124	37.5	2	1	1	1	19.8048	3.75786	20.3123	0	1.54792		2.45051	58.2761
21	S-1	DU		0	0	4	25	31	0		0		0	0		1996	0	10	73	0	0		0	1	1	0	0	0	56	17	3	1	1	0	26.5426	9.15559	38.6319	0	3.95878	1.98904	1.14546	56.9603
22	S-2	DU		0	1	4	26	31	0		0		0	0		2005	1	6	150	0	0		0	2	1	0	0	0	36	11	2	0		0	62.7887	9.78517	13.3623	0	6.29971	1.73518	0.953368	56.1
23	S-3	DU		0	0	4	24	33	0		0		1	0		2000	1	5	170	0	0		1	0	1	1	0	0	12	4	10	0		0	45.4799	15.1881	34.3157	0	6.01295	1.97448	2.31672	36.8434
24	S-4	DU		0	1	4	21	16	0		0		0	0		2006	1	8	165	1	0		0	2	1	0	0	0	123	38	4	0		1	10.6371	0.245211	0.795401	0			2.63243	45.0028
25	S-5	DU		1	0	4	25	27	0		1	1	0	0		1978	0	3	99	0	0		0	0	1	0	0	0	18	5.3	1	1	1	1	20.4224	2.47892	25.9212	0			0.0115614	39.0804
26	S-6	DU		0	1	4	24	29	0		1	1	0	0		2004	1	8	80	0	0		0	0	1	0	0	0	135	40	4	1	1	0	26.6099	4.55851	14.5594	0		0.760155	1.02705	59.8705
27	S-7	DU		0	0	4	26	25	0		0		0	0		2003	1	14	600	0	0		0	0	1	1	0	0	62	19	4	1	1	1	28.5004	14.8414	44.5358	0	13.0926	2.43415	1.75584	52.53
28	S-8	DU		1	0	4	23	36	0		0		1	0		1995	0	13	305	0	0		0	0	1	0	0	0	101	30	2	1	0	0	25.9953	14.6906	29.6368	0	9.46698	2.64434	1.62464	83.2939
29	S-9	DU		1	0	4	21	37	0		0		1	0		1983	0	13	103	0	1	2	0	1	0	0	1	0	30	9	2	1	0	1	21.1311	5.22668	40.4841	0		0.278973	2.87456	65.0613
30	S-10	DU		0	0	4	24	34	0		0		0	0		2005	1	17	100	1	1	1	0	0	1	1	0	0	83	25	3	1	1	0	22.9833	2.59549	35.533	0		1.27072	2.35199	92.8761
[truncated: 53 more columns]
